# Supplementary material for: Carboplatin-induced gene expression changes in vitro are prognostic of survival in epithelial ovarian cancer
Source: BMC Med Genomics. 2008 Nov 28;1:59. doi: 10.1186/1755-8794-1-59 (PMC2613398; doi:10.1186/1755-8794-1-59)
Supplement: Additional file 4 — Time course signature. A complete list of all 317 genes designated as time-course signature. [file 1755-8794-1-59-S4.xml]

<?xml version="1.0"?>
<?mso-application progid="Excel.Sheet"?>
<Workbook xmlns="urn:schemas-microsoft-com:office:spreadsheet"
 xmlns:o="urn:schemas-microsoft-com:office:office"
 xmlns:x="urn:schemas-microsoft-com:office:excel"
 xmlns:ss="urn:schemas-microsoft-com:office:spreadsheet"
 xmlns:html="http://www.w3.org/TR/REC-html40">
 <DocumentProperties xmlns="urn:schemas-microsoft-com:office:office">
  <LastAuthor> </LastAuthor>
  <Created>2008-02-14T02:20:16Z</Created>
  <LastSaved>2008-02-14T03:21:33Z</LastSaved>
  <Version>11.5606</Version>
 </DocumentProperties>
 <OfficeDocumentSettings xmlns="urn:schemas-microsoft-com:office:office">
  <DownloadComponents/>
  <LocationOfComponents HRef="file:///D:\"/>
 </OfficeDocumentSettings>
 <ExcelWorkbook xmlns="urn:schemas-microsoft-com:office:excel">
  <WindowHeight>8190</WindowHeight>
  <WindowWidth>14715</WindowWidth>
  <WindowTopX>480</WindowTopX>
  <WindowTopY>630</WindowTopY>
  <ProtectStructure>False</ProtectStructure>
  <ProtectWindows>False</ProtectWindows>
 </ExcelWorkbook>
 <Styles>
  <Style ss:ID="Default" ss:Name="Normal">
   <Alignment ss:Vertical="Bottom"/>
   <Borders/>
   <Font/>
   <Interior/>
   <NumberFormat/>
   <Protection/>
  </Style>
 </Styles>
 <Worksheet ss:Name="TimeCourseSuppleFINAL">
  <Table ss:ExpandedColumnCount="5" ss:ExpandedRowCount="318" x:FullColumns="1"
   x:FullRows="1">
   <Column ss:AutoFitWidth="0" ss:Width="109.5"/>
   <Column ss:AutoFitWidth="0" ss:Width="85.5" ss:Span="1"/>
   <Column ss:Index="4" ss:AutoFitWidth="0" ss:Width="123.75"/>
   <Column ss:AutoFitWidth="0" ss:Width="90.75"/>
   <Row>
    <Cell><Data ss:Type="String">Gene Symbol</Data></Cell>
    <Cell><Data ss:Type="String">Foldchange</Data></Cell>
   </Row>
   <Row>
    <Cell><Data ss:Type="String">IL8</Data></Cell>
    <Cell><Data ss:Type="Number">13.42741794</Data></Cell>
   </Row>
   <Row>
    <Cell><Data ss:Type="String">IL8</Data></Cell>
    <Cell><Data ss:Type="Number">10.9069816</Data></Cell>
   </Row>
   <Row>
    <Cell><Data ss:Type="String">NA</Data></Cell>
    <Cell><Data ss:Type="Number">5.2839982909999996</Data></Cell>
   </Row>
   <Row>
    <Cell><Data ss:Type="String">IL7R</Data></Cell>
    <Cell><Data ss:Type="Number">1.627683277</Data></Cell>
   </Row>
   <Row>
    <Cell><Data ss:Type="String">C1orf79</Data></Cell>
    <Cell><Data ss:Type="Number">6.3044040490000004</Data></Cell>
   </Row>
   <Row>
    <Cell><Data ss:Type="String">PTX3</Data></Cell>
    <Cell><Data ss:Type="Number">6.2724105860000003</Data></Cell>
   </Row>
   <Row>
    <Cell><Data ss:Type="String">MAFF</Data></Cell>
    <Cell><Data ss:Type="Number">5.9509912639999998</Data></Cell>
   </Row>
   <Row>
    <Cell><Data ss:Type="String">CLDN1</Data></Cell>
    <Cell><Data ss:Type="Number">5.8582915760000001</Data></Cell>
   </Row>
   <Row>
    <Cell><Data ss:Type="String">PPP1R15A</Data></Cell>
    <Cell><Data ss:Type="Number">4.7406339529999997</Data></Cell>
   </Row>
   <Row>
    <Cell><Data ss:Type="String">EGR1</Data></Cell>
    <Cell><Data ss:Type="Number">3.0022830539999998</Data></Cell>
   </Row>
   <Row>
    <Cell><Data ss:Type="String">ATAD2</Data></Cell>
    <Cell><Data ss:Type="Number">1.379064563</Data></Cell>
   </Row>
   <Row>
    <Cell><Data ss:Type="String">EGFR</Data></Cell>
    <Cell><Data ss:Type="Number">1.3068467770000001</Data></Cell>
   </Row>
   <Row>
    <Cell><Data ss:Type="String">MYO6</Data></Cell>
    <Cell><Data ss:Type="Number">0.98167678300000005</Data></Cell>
   </Row>
   <Row>
    <Cell><Data ss:Type="String">IL1A</Data></Cell>
    <Cell><Data ss:Type="Number">5.5509703999999997</Data></Cell>
   </Row>
   <Row>
    <Cell><Data ss:Type="String">LOC401317</Data></Cell>
    <Cell><Data ss:Type="Number">5.4324010830000002</Data></Cell>
   </Row>
   <Row>
    <Cell><Data ss:Type="String">C1orf79</Data></Cell>
    <Cell><Data ss:Type="Number">4.7549823959999999</Data></Cell>
   </Row>
   <Row>
    <Cell><Data ss:Type="String">IRF7</Data></Cell>
    <Cell><Data ss:Type="Number">3.7488809189999999</Data></Cell>
   </Row>
   <Row>
    <Cell><Data ss:Type="String">NMES1</Data></Cell>
    <Cell><Data ss:Type="Number">3.5613148809999999</Data></Cell>
   </Row>
   <Row>
    <Cell><Data ss:Type="String">RYBP</Data></Cell>
    <Cell><Data ss:Type="Number">1.3822705310000001</Data></Cell>
   </Row>
   <Row>
    <Cell><Data ss:Type="String">SON</Data></Cell>
    <Cell><Data ss:Type="Number">0.91766532499999998</Data></Cell>
   </Row>
   <Row>
    <Cell><Data ss:Type="String">PLEKHC1</Data></Cell>
    <Cell><Data ss:Type="Number">0.80899349099999995</Data></Cell>
   </Row>
   <Row>
    <Cell><Data ss:Type="String">PLEKHA2</Data></Cell>
    <Cell><Data ss:Type="Number">0.68751828999999998</Data></Cell>
   </Row>
   <Row>
    <Cell><Data ss:Type="String">PPP1R15A</Data></Cell>
    <Cell><Data ss:Type="Number">4.6286452650000003</Data></Cell>
   </Row>
   <Row>
    <Cell><Data ss:Type="String">LOC285958</Data></Cell>
    <Cell><Data ss:Type="Number">3.8664779889999998</Data></Cell>
   </Row>
   <Row>
    <Cell><Data ss:Type="String">LMCD1</Data></Cell>
    <Cell><Data ss:Type="Number">3.746646852</Data></Cell>
   </Row>
   <Row>
    <Cell><Data ss:Type="String">SFRS7</Data></Cell>
    <Cell><Data ss:Type="Number">2.977476249</Data></Cell>
   </Row>
   <Row>
    <Cell><Data ss:Type="String">GPATC4</Data></Cell>
    <Cell><Data ss:Type="Number">1.5556419020000001</Data></Cell>
   </Row>
   <Row>
    <Cell><Data ss:Type="String">LOC284801</Data></Cell>
    <Cell><Data ss:Type="Number">1.5039848140000001</Data></Cell>
   </Row>
   <Row>
    <Cell><Data ss:Type="String">UBN1</Data></Cell>
    <Cell><Data ss:Type="Number">0.80017640899999998</Data></Cell>
   </Row>
   <Row>
    <Cell><Data ss:Type="String">EIF4G1</Data></Cell>
    <Cell><Data ss:Type="Number">0.77805281800000003</Data></Cell>
   </Row>
   <Row>
    <Cell><Data ss:Type="String">OSBPL8</Data></Cell>
    <Cell><Data ss:Type="Number">0.69978808199999998</Data></Cell>
   </Row>
   <Row>
    <Cell><Data ss:Type="String">ATF3</Data></Cell>
    <Cell><Data ss:Type="Number">17.219722640000001</Data></Cell>
   </Row>
   <Row>
    <Cell><Data ss:Type="String">TNFRSF9</Data></Cell>
    <Cell><Data ss:Type="Number">4.7718873970000004</Data></Cell>
   </Row>
   <Row>
    <Cell><Data ss:Type="String">BIRC4BP</Data></Cell>
    <Cell><Data ss:Type="Number">3.7181629539999999</Data></Cell>
   </Row>
   <Row>
    <Cell><Data ss:Type="String">ANKRD1</Data></Cell>
    <Cell><Data ss:Type="Number">3.20530135</Data></Cell>
   </Row>
   <Row>
    <Cell><Data ss:Type="String">ZNF24</Data></Cell>
    <Cell><Data ss:Type="Number">1.314104495</Data></Cell>
   </Row>
   <Row>
    <Cell><Data ss:Type="String">TOP1</Data></Cell>
    <Cell><Data ss:Type="Number">0.96411022400000002</Data></Cell>
   </Row>
   <Row>
    <Cell><Data ss:Type="String">CSPG6</Data></Cell>
    <Cell><Data ss:Type="Number">0.74922970200000005</Data></Cell>
   </Row>
   <Row>
    <Cell><Data ss:Type="String">TNFAIP3</Data></Cell>
    <Cell><Data ss:Type="Number">5.9298269369999996</Data></Cell>
   </Row>
   <Row>
    <Cell><Data ss:Type="String">HBEGF</Data></Cell>
    <Cell><Data ss:Type="Number">4.9314434839999999</Data></Cell>
   </Row>
   <Row>
    <Cell><Data ss:Type="String">SAT</Data></Cell>
    <Cell><Data ss:Type="Number">3.3793598880000002</Data></Cell>
   </Row>
   <Row>
    <Cell><Data ss:Type="String">JAG1</Data></Cell>
    <Cell><Data ss:Type="Number">3.0139594349999999</Data></Cell>
   </Row>
   <Row>
    <Cell><Data ss:Type="String">C8orf53</Data></Cell>
    <Cell><Data ss:Type="Number">1.755850484</Data></Cell>
   </Row>
   <Row>
    <Cell><Data ss:Type="String">KRTAP2-1 /// KRTAP2-4</Data></Cell>
    <Cell><Data ss:Type="Number">1.5573249419999999</Data></Cell>
   </Row>
   <Row>
    <Cell><Data ss:Type="String">BRD2</Data></Cell>
    <Cell><Data ss:Type="Number">1.3644031590000001</Data></Cell>
   </Row>
   <Row>
    <Cell><Data ss:Type="String">SART3</Data></Cell>
    <Cell><Data ss:Type="Number">1.0861926449999999</Data></Cell>
   </Row>
   <Row>
    <Cell><Data ss:Type="String">NA</Data></Cell>
    <Cell><Data ss:Type="Number">1.056183128</Data></Cell>
   </Row>
   <Row>
    <Cell><Data ss:Type="String">NRIP1</Data></Cell>
    <Cell><Data ss:Type="Number">0.91991342700000001</Data></Cell>
   </Row>
   <Row>
    <Cell><Data ss:Type="String">RBBP6</Data></Cell>
    <Cell><Data ss:Type="Number">0.91376177700000005</Data></Cell>
   </Row>
   <Row>
    <Cell><Data ss:Type="String">DDIT4</Data></Cell>
    <Cell><Data ss:Type="Number">0.57793133500000005</Data></Cell>
   </Row>
   <Row>
    <Cell><Data ss:Type="String">INSIG1</Data></Cell>
    <Cell><Data ss:Type="Number">0.41159289999999998</Data></Cell>
   </Row>
   <Row>
    <Cell><Data ss:Type="String">LINCR</Data></Cell>
    <Cell><Data ss:Type="Number">2.5287773179999999</Data></Cell>
   </Row>
   <Row>
    <Cell><Data ss:Type="String">UPP1</Data></Cell>
    <Cell><Data ss:Type="Number">2.2607006959999998</Data></Cell>
   </Row>
   <Row>
    <Cell><Data ss:Type="String">NKTR</Data></Cell>
    <Cell><Data ss:Type="Number">1.383209804</Data></Cell>
   </Row>
   <Row>
    <Cell><Data ss:Type="String">IFI16</Data></Cell>
    <Cell><Data ss:Type="Number">1.374931744</Data></Cell>
   </Row>
   <Row>
    <Cell><Data ss:Type="String">VIL2</Data></Cell>
    <Cell><Data ss:Type="Number">0.894628113</Data></Cell>
   </Row>
   <Row>
    <Cell><Data ss:Type="String">CSPG6</Data></Cell>
    <Cell><Data ss:Type="Number">0.85161897499999994</Data></Cell>
   </Row>
   <Row>
    <Cell><Data ss:Type="String">GPC6</Data></Cell>
    <Cell><Data ss:Type="Number">0.30230987300000001</Data></Cell>
   </Row>
   <Row>
    <Cell><Data ss:Type="String">CFTR</Data></Cell>
    <Cell><Data ss:Type="Number">0.22471370199999999</Data></Cell>
   </Row>
   <Row>
    <Cell><Data ss:Type="String">GEM</Data></Cell>
    <Cell><Data ss:Type="Number">4.9580746729999996</Data></Cell>
   </Row>
   <Row>
    <Cell><Data ss:Type="String">BIRC4BP</Data></Cell>
    <Cell><Data ss:Type="Number">3.7093592520000001</Data></Cell>
   </Row>
   <Row>
    <Cell><Data ss:Type="String">BRD2</Data></Cell>
    <Cell><Data ss:Type="Number">1.4063054669999999</Data></Cell>
   </Row>
   <Row>
    <Cell><Data ss:Type="String">KIAA1033</Data></Cell>
    <Cell><Data ss:Type="Number">1.0798642780000001</Data></Cell>
   </Row>
   <Row>
    <Cell><Data ss:Type="String">FOSL1</Data></Cell>
    <Cell><Data ss:Type="Number">3.041894251</Data></Cell>
   </Row>
   <Row>
    <Cell><Data ss:Type="String">RYBP</Data></Cell>
    <Cell><Data ss:Type="Number">1.4449303979999999</Data></Cell>
   </Row>
   <Row>
    <Cell><Data ss:Type="String">C20orf6</Data></Cell>
    <Cell><Data ss:Type="Number">1.3808149599999999</Data></Cell>
   </Row>
   <Row>
    <Cell><Data ss:Type="String">KLF5</Data></Cell>
    <Cell><Data ss:Type="Number">1.265660089</Data></Cell>
   </Row>
   <Row>
    <Cell><Data ss:Type="String">TSPAN5</Data></Cell>
    <Cell><Data ss:Type="Number">0.95358272099999997</Data></Cell>
   </Row>
   <Row>
    <Cell><Data ss:Type="String">SF3B1</Data></Cell>
    <Cell><Data ss:Type="Number">0.82731004299999999</Data></Cell>
   </Row>
   <Row>
    <Cell><Data ss:Type="String">ILF3</Data></Cell>
    <Cell><Data ss:Type="Number">0.79570744400000004</Data></Cell>
   </Row>
   <Row>
    <Cell><Data ss:Type="String">SEPP1</Data></Cell>
    <Cell><Data ss:Type="Number">0.64846472399999999</Data></Cell>
   </Row>
   <Row>
    <Cell><Data ss:Type="String">PDE5A</Data></Cell>
    <Cell><Data ss:Type="Number">0.45751469900000002</Data></Cell>
   </Row>
   <Row>
    <Cell><Data ss:Type="String">PARD6B</Data></Cell>
    <Cell><Data ss:Type="Number">0.42747738400000002</Data></Cell>
   </Row>
   <Row>
    <Cell><Data ss:Type="String">MAP1B</Data></Cell>
    <Cell><Data ss:Type="Number">0.83759225100000001</Data></Cell>
   </Row>
   <Row>
    <Cell><Data ss:Type="String">GTSE1</Data></Cell>
    <Cell><Data ss:Type="Number">0.61308966899999995</Data></Cell>
   </Row>
   <Row>
    <Cell><Data ss:Type="String">NA</Data></Cell>
    <Cell><Data ss:Type="Number">3.2259408820000002</Data></Cell>
   </Row>
   <Row>
    <Cell><Data ss:Type="String">TRAF1</Data></Cell>
    <Cell><Data ss:Type="Number">3.206590222</Data></Cell>
   </Row>
   <Row>
    <Cell><Data ss:Type="String">CIP29</Data></Cell>
    <Cell><Data ss:Type="Number">2.181151528</Data></Cell>
   </Row>
   <Row>
    <Cell><Data ss:Type="String">RIF1</Data></Cell>
    <Cell><Data ss:Type="Number">1.44649366</Data></Cell>
   </Row>
   <Row>
    <Cell><Data ss:Type="String">KIAA1702</Data></Cell>
    <Cell><Data ss:Type="Number">1.2669767059999999</Data></Cell>
   </Row>
   <Row>
    <Cell><Data ss:Type="String">SDAD1</Data></Cell>
    <Cell><Data ss:Type="Number">1.02240727</Data></Cell>
   </Row>
   <Row>
    <Cell><Data ss:Type="String">IL32</Data></Cell>
    <Cell><Data ss:Type="Number">2.535692847</Data></Cell>
   </Row>
   <Row>
    <Cell><Data ss:Type="String">IQGAP3</Data></Cell>
    <Cell><Data ss:Type="Number">1.155101798</Data></Cell>
   </Row>
   <Row>
    <Cell><Data ss:Type="String">DHX36</Data></Cell>
    <Cell><Data ss:Type="Number">0.95467395099999997</Data></Cell>
   </Row>
   <Row>
    <Cell><Data ss:Type="String">CDC27</Data></Cell>
    <Cell><Data ss:Type="Number">0.705256518</Data></Cell>
   </Row>
   <Row>
    <Cell><Data ss:Type="String">SAT</Data></Cell>
    <Cell><Data ss:Type="Number">3.721127955</Data></Cell>
   </Row>
   <Row>
    <Cell><Data ss:Type="String">RP9</Data></Cell>
    <Cell><Data ss:Type="Number">2.169481073</Data></Cell>
   </Row>
   <Row>
    <Cell><Data ss:Type="String">DJ328E19.C1.1 /// FLJ20719 /// LOC200030 /// MGC8902 /// LOC401967 /// AE01 /// AG1 /// LOC440675</Data></Cell>
    <Cell><Data ss:Type="Number">1.2914573499999999</Data></Cell>
   </Row>
   <Row>
    <Cell><Data ss:Type="String">HMGCS1</Data></Cell>
    <Cell><Data ss:Type="Number">0.49993415499999999</Data></Cell>
   </Row>
   <Row>
    <Cell><Data ss:Type="String">INSIG1</Data></Cell>
    <Cell><Data ss:Type="Number">0.399802667</Data></Cell>
   </Row>
   <Row>
    <Cell><Data ss:Type="String">SGOL2</Data></Cell>
    <Cell><Data ss:Type="Number">0.57929896800000003</Data></Cell>
   </Row>
   <Row>
    <Cell><Data ss:Type="String">SAT</Data></Cell>
    <Cell><Data ss:Type="Number">3.3061908350000002</Data></Cell>
   </Row>
   <Row>
    <Cell><Data ss:Type="String">SLC25A37</Data></Cell>
    <Cell><Data ss:Type="Number">1.454385781</Data></Cell>
   </Row>
   <Row>
    <Cell><Data ss:Type="String">PLEKHB2</Data></Cell>
    <Cell><Data ss:Type="Number">1.159377184</Data></Cell>
   </Row>
   <Row>
    <Cell><Data ss:Type="String">MRPS6</Data></Cell>
    <Cell><Data ss:Type="Number">0.52253877400000004</Data></Cell>
   </Row>
   <Row>
    <Cell><Data ss:Type="String">TNFAIP3</Data></Cell>
    <Cell><Data ss:Type="Number">4.758774195</Data></Cell>
   </Row>
   <Row>
    <Cell><Data ss:Type="String">WDR66</Data></Cell>
    <Cell><Data ss:Type="Number">2.6020163009999999</Data></Cell>
   </Row>
   <Row>
    <Cell><Data ss:Type="String">BAT2D1</Data></Cell>
    <Cell><Data ss:Type="Number">0.99538737899999996</Data></Cell>
   </Row>
   <Row>
    <Cell><Data ss:Type="String">DNAJB14</Data></Cell>
    <Cell><Data ss:Type="Number">0.91530851099999999</Data></Cell>
   </Row>
   <Row>
    <Cell><Data ss:Type="String">ASH1L</Data></Cell>
    <Cell><Data ss:Type="Number">0.89725502300000004</Data></Cell>
   </Row>
   <Row>
    <Cell><Data ss:Type="String">CXCL2</Data></Cell>
    <Cell><Data ss:Type="Number">5.5111370339999999</Data></Cell>
   </Row>
   <Row>
    <Cell><Data ss:Type="String">SFPQ</Data></Cell>
    <Cell><Data ss:Type="Number">2.1665206690000001</Data></Cell>
   </Row>
   <Row>
    <Cell><Data ss:Type="String">FAM60A</Data></Cell>
    <Cell><Data ss:Type="Number">1.5715737759999999</Data></Cell>
   </Row>
   <Row>
    <Cell><Data ss:Type="String">MGC19764</Data></Cell>
    <Cell><Data ss:Type="Number">1.4693519479999999</Data></Cell>
   </Row>
   <Row>
    <Cell><Data ss:Type="String">WHSC1L1</Data></Cell>
    <Cell><Data ss:Type="Number">1.057567685</Data></Cell>
   </Row>
   <Row>
    <Cell><Data ss:Type="String">KRAS</Data></Cell>
    <Cell><Data ss:Type="Number">0.97553801600000001</Data></Cell>
   </Row>
   <Row>
    <Cell><Data ss:Type="String">NARG1</Data></Cell>
    <Cell><Data ss:Type="Number">0.84094887500000004</Data></Cell>
   </Row>
   <Row>
    <Cell><Data ss:Type="String">USP40</Data></Cell>
    <Cell><Data ss:Type="Number">0.71802699999999997</Data></Cell>
   </Row>
   <Row>
    <Cell><Data ss:Type="String">HMGCR</Data></Cell>
    <Cell><Data ss:Type="Number">0.562338216</Data></Cell>
   </Row>
   <Row>
    <Cell><Data ss:Type="String">AKAP2 /// PALM2-AKAP2</Data></Cell>
    <Cell><Data ss:Type="Number">1.83475827</Data></Cell>
   </Row>
   <Row>
    <Cell><Data ss:Type="String">NA</Data></Cell>
    <Cell><Data ss:Type="Number">0.95712549300000005</Data></Cell>
   </Row>
   <Row>
    <Cell><Data ss:Type="String">CBX5</Data></Cell>
    <Cell><Data ss:Type="Number">0.60482932700000003</Data></Cell>
   </Row>
   <Row>
    <Cell><Data ss:Type="String">DDX58</Data></Cell>
    <Cell><Data ss:Type="Number">3.3364410179999999</Data></Cell>
   </Row>
   <Row>
    <Cell><Data ss:Type="String">AVO3</Data></Cell>
    <Cell><Data ss:Type="Number">1.38638697</Data></Cell>
   </Row>
   <Row>
    <Cell><Data ss:Type="String">CCND1</Data></Cell>
    <Cell><Data ss:Type="Number">1.151121407</Data></Cell>
   </Row>
   <Row>
    <Cell><Data ss:Type="String">15E1.2</Data></Cell>
    <Cell><Data ss:Type="Number">0.98209194300000002</Data></Cell>
   </Row>
   <Row>
    <Cell><Data ss:Type="String">FALZ</Data></Cell>
    <Cell><Data ss:Type="Number">0.74494715899999997</Data></Cell>
   </Row>
   <Row>
    <Cell><Data ss:Type="String">TNFRSF10A</Data></Cell>
    <Cell><Data ss:Type="Number">1.9201779269999999</Data></Cell>
   </Row>
   <Row>
    <Cell><Data ss:Type="String">MTF2</Data></Cell>
    <Cell><Data ss:Type="Number">1.4873663109999999</Data></Cell>
   </Row>
   <Row>
    <Cell><Data ss:Type="String">PKN2</Data></Cell>
    <Cell><Data ss:Type="Number">1.0662531470000001</Data></Cell>
   </Row>
   <Row>
    <Cell><Data ss:Type="String">DHX9</Data></Cell>
    <Cell><Data ss:Type="Number">0.76710714300000005</Data></Cell>
   </Row>
   <Row>
    <Cell><Data ss:Type="String">USP1</Data></Cell>
    <Cell><Data ss:Type="Number">1.0783234589999999</Data></Cell>
   </Row>
   <Row>
    <Cell><Data ss:Type="String">IL6</Data></Cell>
    <Cell><Data ss:Type="Number">8.4778003989999995</Data></Cell>
   </Row>
   <Row>
    <Cell><Data ss:Type="String">NA</Data></Cell>
    <Cell><Data ss:Type="Number">4.0426743649999999</Data></Cell>
   </Row>
   <Row>
    <Cell><Data ss:Type="String">EDN1</Data></Cell>
    <Cell><Data ss:Type="Number">2.7055651840000001</Data></Cell>
   </Row>
   <Row>
    <Cell><Data ss:Type="String">MBP</Data></Cell>
    <Cell><Data ss:Type="Number">1.0873904029999999</Data></Cell>
   </Row>
   <Row>
    <Cell><Data ss:Type="String">DNCH1</Data></Cell>
    <Cell><Data ss:Type="Number">0.81726734700000003</Data></Cell>
   </Row>
   <Row>
    <Cell><Data ss:Type="String">C1orf121</Data></Cell>
    <Cell><Data ss:Type="Number">0.80823683000000002</Data></Cell>
   </Row>
   <Row>
    <Cell><Data ss:Type="String">FLJ30596</Data></Cell>
    <Cell><Data ss:Type="Number">0.53649625300000003</Data></Cell>
   </Row>
   <Row>
    <Cell><Data ss:Type="String">ATF3</Data></Cell>
    <Cell><Data ss:Type="Number">3.915183699</Data></Cell>
   </Row>
   <Row>
    <Cell><Data ss:Type="String">ATP2B1</Data></Cell>
    <Cell><Data ss:Type="Number">1.451002495</Data></Cell>
   </Row>
   <Row>
    <Cell><Data ss:Type="String">CD3EAP</Data></Cell>
    <Cell><Data ss:Type="Number">1.3259257600000001</Data></Cell>
   </Row>
   <Row>
    <Cell><Data ss:Type="String">SECISBP2</Data></Cell>
    <Cell><Data ss:Type="Number">0.84873730800000002</Data></Cell>
   </Row>
   <Row>
    <Cell><Data ss:Type="String">GTSE1</Data></Cell>
    <Cell><Data ss:Type="Number">0.76208297999999997</Data></Cell>
   </Row>
   <Row>
    <Cell><Data ss:Type="String">GADD45A</Data></Cell>
    <Cell><Data ss:Type="Number">5.6816501510000004</Data></Cell>
   </Row>
   <Row>
    <Cell><Data ss:Type="String">RPL37</Data></Cell>
    <Cell><Data ss:Type="Number">1.8541526189999999</Data></Cell>
   </Row>
   <Row>
    <Cell><Data ss:Type="String">NRIP3</Data></Cell>
    <Cell><Data ss:Type="Number">1.390486753</Data></Cell>
   </Row>
   <Row>
    <Cell><Data ss:Type="String">CFTR</Data></Cell>
    <Cell><Data ss:Type="Number">0.37727280099999999</Data></Cell>
   </Row>
   <Row>
    <Cell><Data ss:Type="String">FLJ10534</Data></Cell>
    <Cell><Data ss:Type="Number">1.336972694</Data></Cell>
   </Row>
   <Row>
    <Cell><Data ss:Type="String">USP47</Data></Cell>
    <Cell><Data ss:Type="Number">1.2693148759999999</Data></Cell>
   </Row>
   <Row>
    <Cell><Data ss:Type="String">ACBD3</Data></Cell>
    <Cell><Data ss:Type="Number">1.0285058499999999</Data></Cell>
   </Row>
   <Row>
    <Cell><Data ss:Type="String">OAS1</Data></Cell>
    <Cell><Data ss:Type="Number">3.1733573690000001</Data></Cell>
   </Row>
   <Row>
    <Cell><Data ss:Type="String">FOSL2</Data></Cell>
    <Cell><Data ss:Type="Number">2.9508078929999999</Data></Cell>
   </Row>
   <Row>
    <Cell><Data ss:Type="String">PLCB4</Data></Cell>
    <Cell><Data ss:Type="Number">0.86510071099999997</Data></Cell>
   </Row>
   <Row>
    <Cell><Data ss:Type="String">TRIM58</Data></Cell>
    <Cell><Data ss:Type="Number">1.3398671849999999</Data></Cell>
   </Row>
   <Row>
    <Cell><Data ss:Type="String">LATS2</Data></Cell>
    <Cell><Data ss:Type="Number">1.115182634</Data></Cell>
   </Row>
   <Row>
    <Cell><Data ss:Type="String">YT521</Data></Cell>
    <Cell><Data ss:Type="Number">0.93945762899999996</Data></Cell>
   </Row>
   <Row>
    <Cell><Data ss:Type="String">MGC5306</Data></Cell>
    <Cell><Data ss:Type="Number">1.8775612859999999</Data></Cell>
   </Row>
   <Row>
    <Cell><Data ss:Type="String">TNPO2</Data></Cell>
    <Cell><Data ss:Type="Number">1.6248538969999999</Data></Cell>
   </Row>
   <Row>
    <Cell><Data ss:Type="String">LOC401504</Data></Cell>
    <Cell><Data ss:Type="Number">0.943176711</Data></Cell>
   </Row>
   <Row>
    <Cell><Data ss:Type="String">PPARBP</Data></Cell>
    <Cell><Data ss:Type="Number">0.89793318300000002</Data></Cell>
   </Row>
   <Row>
    <Cell><Data ss:Type="String">KIAA1033</Data></Cell>
    <Cell><Data ss:Type="Number">1.337658641</Data></Cell>
   </Row>
   <Row>
    <Cell><Data ss:Type="String">BBX</Data></Cell>
    <Cell><Data ss:Type="Number">0.81333409599999995</Data></Cell>
   </Row>
   <Row>
    <Cell><Data ss:Type="String">INHBA</Data></Cell>
    <Cell><Data ss:Type="Number">4.7375133209999998</Data></Cell>
   </Row>
   <Row>
    <Cell><Data ss:Type="String">BHLHB3</Data></Cell>
    <Cell><Data ss:Type="Number">4.2949460220000004</Data></Cell>
   </Row>
   <Row>
    <Cell><Data ss:Type="String">GBP1</Data></Cell>
    <Cell><Data ss:Type="Number">1.5757842280000001</Data></Cell>
   </Row>
   <Row>
    <Cell><Data ss:Type="String">FLJ38482</Data></Cell>
    <Cell><Data ss:Type="Number">1.2070203500000001</Data></Cell>
   </Row>
   <Row>
    <Cell><Data ss:Type="String">SP110</Data></Cell>
    <Cell><Data ss:Type="Number">1.7581888000000001</Data></Cell>
   </Row>
   <Row>
    <Cell><Data ss:Type="String">CHD4</Data></Cell>
    <Cell><Data ss:Type="Number">0.64284374</Data></Cell>
   </Row>
   <Row>
    <Cell><Data ss:Type="String">DKFZP586A0522</Data></Cell>
    <Cell><Data ss:Type="Number">0.44338749900000002</Data></Cell>
   </Row>
   <Row>
    <Cell><Data ss:Type="String">C6orf160</Data></Cell>
    <Cell><Data ss:Type="Number">2.682429027</Data></Cell>
   </Row>
   <Row>
    <Cell><Data ss:Type="String">LOC441241 /// LOC441244</Data></Cell>
    <Cell><Data ss:Type="Number">2.4306463470000002</Data></Cell>
   </Row>
   <Row>
    <Cell><Data ss:Type="String">ARHGEF2</Data></Cell>
    <Cell><Data ss:Type="Number">2.0802111860000001</Data></Cell>
   </Row>
   <Row>
    <Cell><Data ss:Type="String">RP9</Data></Cell>
    <Cell><Data ss:Type="Number">1.4964872629999999</Data></Cell>
   </Row>
   <Row>
    <Cell><Data ss:Type="String">PPARBP</Data></Cell>
    <Cell><Data ss:Type="Number">1.0227971179999999</Data></Cell>
   </Row>
   <Row>
    <Cell><Data ss:Type="String">HMGCS1</Data></Cell>
    <Cell><Data ss:Type="Number">0.56381743600000001</Data></Cell>
   </Row>
   <Row>
    <Cell><Data ss:Type="String">GAS5</Data></Cell>
    <Cell><Data ss:Type="Number">3.0746666409999999</Data></Cell>
   </Row>
   <Row>
    <Cell><Data ss:Type="String">ISG20</Data></Cell>
    <Cell><Data ss:Type="Number">2.7679540629999999</Data></Cell>
   </Row>
   <Row>
    <Cell><Data ss:Type="String">LRRC2</Data></Cell>
    <Cell><Data ss:Type="Number">1.6497072129999999</Data></Cell>
   </Row>
   <Row>
    <Cell><Data ss:Type="String">FLJ11273</Data></Cell>
    <Cell><Data ss:Type="Number">0.61388911700000004</Data></Cell>
   </Row>
   <Row>
    <Cell><Data ss:Type="String">PTPRR</Data></Cell>
    <Cell><Data ss:Type="Number">2.0744947410000001</Data></Cell>
   </Row>
   <Row>
    <Cell><Data ss:Type="String">STC2</Data></Cell>
    <Cell><Data ss:Type="Number">2.6680209590000001</Data></Cell>
   </Row>
   <Row>
    <Cell><Data ss:Type="String">USP36</Data></Cell>
    <Cell><Data ss:Type="Number">2.1526742159999999</Data></Cell>
   </Row>
   <Row>
    <Cell><Data ss:Type="String">LOC201164</Data></Cell>
    <Cell><Data ss:Type="Number">2.102229243</Data></Cell>
   </Row>
   <Row>
    <Cell><Data ss:Type="String">GPATC4</Data></Cell>
    <Cell><Data ss:Type="Number">1.5698970999999999</Data></Cell>
   </Row>
   <Row>
    <Cell><Data ss:Type="String">BBX</Data></Cell>
    <Cell><Data ss:Type="Number">0.71572634999999996</Data></Cell>
   </Row>
   <Row>
    <Cell><Data ss:Type="String">PPP1R10</Data></Cell>
    <Cell><Data ss:Type="Number">0.683531628</Data></Cell>
   </Row>
   <Row>
    <Cell><Data ss:Type="String">GDF15</Data></Cell>
    <Cell><Data ss:Type="Number">6.9568296780000001</Data></Cell>
   </Row>
   <Row>
    <Cell><Data ss:Type="String">GAS5</Data></Cell>
    <Cell><Data ss:Type="Number">3.1827856510000001</Data></Cell>
   </Row>
   <Row>
    <Cell><Data ss:Type="String">ZC3H8</Data></Cell>
    <Cell><Data ss:Type="Number">2.5777279289999999</Data></Cell>
   </Row>
   <Row>
    <Cell><Data ss:Type="String">LOC126295</Data></Cell>
    <Cell><Data ss:Type="Number">1.7645863129999999</Data></Cell>
   </Row>
   <Row>
    <Cell><Data ss:Type="String">PAPD5</Data></Cell>
    <Cell><Data ss:Type="Number">1.217051316</Data></Cell>
   </Row>
   <Row>
    <Cell><Data ss:Type="String">GATAD1</Data></Cell>
    <Cell><Data ss:Type="Number">1.199497375</Data></Cell>
   </Row>
   <Row>
    <Cell><Data ss:Type="String">TPR</Data></Cell>
    <Cell><Data ss:Type="Number">1.0405526759999999</Data></Cell>
   </Row>
   <Row>
    <Cell><Data ss:Type="String">DHX36</Data></Cell>
    <Cell><Data ss:Type="Number">0.92459918799999996</Data></Cell>
   </Row>
   <Row>
    <Cell><Data ss:Type="String">HBEGF</Data></Cell>
    <Cell><Data ss:Type="Number">3.9304377480000001</Data></Cell>
   </Row>
   <Row>
    <Cell><Data ss:Type="String">DDX24</Data></Cell>
    <Cell><Data ss:Type="Number">0.934469836</Data></Cell>
   </Row>
   <Row>
    <Cell><Data ss:Type="String">IQGAP1</Data></Cell>
    <Cell><Data ss:Type="Number">0.84365204299999996</Data></Cell>
   </Row>
   <Row>
    <Cell><Data ss:Type="String">WTAP</Data></Cell>
    <Cell><Data ss:Type="Number">1.574998004</Data></Cell>
   </Row>
   <Row>
    <Cell><Data ss:Type="String">CALD1</Data></Cell>
    <Cell><Data ss:Type="Number">0.718689244</Data></Cell>
   </Row>
   <Row>
    <Cell><Data ss:Type="String">USP18</Data></Cell>
    <Cell><Data ss:Type="Number">2.4978727790000002</Data></Cell>
   </Row>
   <Row>
    <Cell><Data ss:Type="String">MTUS1</Data></Cell>
    <Cell><Data ss:Type="Number">0.88536853000000004</Data></Cell>
   </Row>
   <Row>
    <Cell><Data ss:Type="String">ATXN1</Data></Cell>
    <Cell><Data ss:Type="Number">0.39715112600000002</Data></Cell>
   </Row>
   <Row>
    <Cell><Data ss:Type="String">BAG5</Data></Cell>
    <Cell><Data ss:Type="Number">1.2369266919999999</Data></Cell>
   </Row>
   <Row>
    <Cell><Data ss:Type="String">EPRS</Data></Cell>
    <Cell><Data ss:Type="Number">0.75782676500000001</Data></Cell>
   </Row>
   <Row>
    <Cell><Data ss:Type="String">PIG8</Data></Cell>
    <Cell><Data ss:Type="Number">1.0030684080000001</Data></Cell>
   </Row>
   <Row>
    <Cell><Data ss:Type="String">COL4A3BP</Data></Cell>
    <Cell><Data ss:Type="Number">0.95973632200000003</Data></Cell>
   </Row>
   <Row>
    <Cell><Data ss:Type="String">IRAK2</Data></Cell>
    <Cell><Data ss:Type="Number">4.8469594069999999</Data></Cell>
   </Row>
   <Row>
    <Cell><Data ss:Type="String">NA</Data></Cell>
    <Cell><Data ss:Type="Number">2.1593094339999999</Data></Cell>
   </Row>
   <Row>
    <Cell><Data ss:Type="String">EIF5A2</Data></Cell>
    <Cell><Data ss:Type="Number">1.8086584590000001</Data></Cell>
   </Row>
   <Row>
    <Cell><Data ss:Type="String">C6orf48</Data></Cell>
    <Cell><Data ss:Type="Number">2.723553109</Data></Cell>
   </Row>
   <Row>
    <Cell><Data ss:Type="String">FLJ11000</Data></Cell>
    <Cell><Data ss:Type="Number">2.6131863339999999</Data></Cell>
   </Row>
   <Row>
    <Cell><Data ss:Type="String">LOC284801</Data></Cell>
    <Cell><Data ss:Type="Number">1.5478439180000001</Data></Cell>
   </Row>
   <Row>
    <Cell><Data ss:Type="String">NUFIP1</Data></Cell>
    <Cell><Data ss:Type="Number">1.019018328</Data></Cell>
   </Row>
   <Row>
    <Cell><Data ss:Type="String">IFI44L</Data></Cell>
    <Cell><Data ss:Type="Number">2.5672788400000002</Data></Cell>
   </Row>
   <Row>
    <Cell><Data ss:Type="String">RASSF1</Data></Cell>
    <Cell><Data ss:Type="Number">2.513695679</Data></Cell>
   </Row>
   <Row>
    <Cell><Data ss:Type="String">LRRC2</Data></Cell>
    <Cell><Data ss:Type="Number">1.836297742</Data></Cell>
   </Row>
   <Row>
    <Cell><Data ss:Type="String">IFITM1</Data></Cell>
    <Cell><Data ss:Type="Number">1.811305631</Data></Cell>
   </Row>
   <Row>
    <Cell><Data ss:Type="String">PPIG</Data></Cell>
    <Cell><Data ss:Type="Number">1.1920130250000001</Data></Cell>
   </Row>
   <Row>
    <Cell><Data ss:Type="String">UBXD2</Data></Cell>
    <Cell><Data ss:Type="Number">0.85975648599999999</Data></Cell>
   </Row>
   <Row>
    <Cell><Data ss:Type="String">SERPINB2</Data></Cell>
    <Cell><Data ss:Type="Number">2.624004147</Data></Cell>
   </Row>
   <Row>
    <Cell><Data ss:Type="String">RPL37</Data></Cell>
    <Cell><Data ss:Type="Number">1.922375277</Data></Cell>
   </Row>
   <Row>
    <Cell><Data ss:Type="String">HELLS</Data></Cell>
    <Cell><Data ss:Type="Number">0.91110548499999999</Data></Cell>
   </Row>
   <Row>
    <Cell><Data ss:Type="String">ALS2CR13</Data></Cell>
    <Cell><Data ss:Type="Number">0.44419344199999999</Data></Cell>
   </Row>
   <Row>
    <Cell><Data ss:Type="String">LRRC8E</Data></Cell>
    <Cell><Data ss:Type="Number">1.8040133309999999</Data></Cell>
   </Row>
   <Row>
    <Cell><Data ss:Type="String">SERTAD2</Data></Cell>
    <Cell><Data ss:Type="Number">2.5512424359999999</Data></Cell>
   </Row>
   <Row>
    <Cell><Data ss:Type="String">HSPBAP1</Data></Cell>
    <Cell><Data ss:Type="Number">2.2293760649999999</Data></Cell>
   </Row>
   <Row>
    <Cell><Data ss:Type="String">CGI-09</Data></Cell>
    <Cell><Data ss:Type="Number">1.161049918</Data></Cell>
   </Row>
   <Row>
    <Cell><Data ss:Type="String">ZF</Data></Cell>
    <Cell><Data ss:Type="Number">0.86888069400000001</Data></Cell>
   </Row>
   <Row>
    <Cell><Data ss:Type="String">NA</Data></Cell>
    <Cell><Data ss:Type="Number">0.74554120700000004</Data></Cell>
   </Row>
   <Row>
    <Cell><Data ss:Type="String">ZNF462</Data></Cell>
    <Cell><Data ss:Type="Number">1.078166508</Data></Cell>
   </Row>
   <Row>
    <Cell><Data ss:Type="String">SNAPC1</Data></Cell>
    <Cell><Data ss:Type="Number">1.464349575</Data></Cell>
   </Row>
   <Row>
    <Cell><Data ss:Type="String">NKTR</Data></Cell>
    <Cell><Data ss:Type="Number">1.1654280990000001</Data></Cell>
   </Row>
   <Row>
    <Cell><Data ss:Type="String">HERC6</Data></Cell>
    <Cell><Data ss:Type="Number">1.895883086</Data></Cell>
   </Row>
   <Row>
    <Cell><Data ss:Type="String">OAS2</Data></Cell>
    <Cell><Data ss:Type="Number">2.6486918319999999</Data></Cell>
   </Row>
   <Row>
    <Cell><Data ss:Type="String">NA</Data></Cell>
    <Cell><Data ss:Type="Number">1.776182717</Data></Cell>
   </Row>
   <Row>
    <Cell><Data ss:Type="String">FBXO21</Data></Cell>
    <Cell><Data ss:Type="Number">1.0218829819999999</Data></Cell>
   </Row>
   <Row>
    <Cell><Data ss:Type="String">IDI1</Data></Cell>
    <Cell><Data ss:Type="Number">0.70772951900000003</Data></Cell>
   </Row>
   <Row>
    <Cell><Data ss:Type="String">GOPC</Data></Cell>
    <Cell><Data ss:Type="Number">0.90758206200000002</Data></Cell>
   </Row>
   <Row>
    <Cell><Data ss:Type="String">NA</Data></Cell>
    <Cell><Data ss:Type="Number">0.55964737499999995</Data></Cell>
   </Row>
   <Row>
    <Cell><Data ss:Type="String">NA</Data></Cell>
    <Cell><Data ss:Type="Number">2.619424719</Data></Cell>
   </Row>
   <Row>
    <Cell><Data ss:Type="String">TNPO2</Data></Cell>
    <Cell><Data ss:Type="Number">1.7124003080000001</Data></Cell>
   </Row>
   <Row>
    <Cell><Data ss:Type="String">FNBP3</Data></Cell>
    <Cell><Data ss:Type="Number">1.07872715</Data></Cell>
   </Row>
   <Row>
    <Cell><Data ss:Type="String">SPIN</Data></Cell>
    <Cell><Data ss:Type="Number">0.80679832799999995</Data></Cell>
   </Row>
   <Row>
    <Cell><Data ss:Type="String">IFIT3</Data></Cell>
    <Cell><Data ss:Type="Number">4.3372481880000002</Data></Cell>
   </Row>
   <Row>
    <Cell><Data ss:Type="String">LRRC8E</Data></Cell>
    <Cell><Data ss:Type="Number">1.680406184</Data></Cell>
   </Row>
   <Row>
    <Cell><Data ss:Type="String">SRRM2</Data></Cell>
    <Cell><Data ss:Type="Number">0.95588568399999996</Data></Cell>
   </Row>
   <Row>
    <Cell><Data ss:Type="String">TMEM30A</Data></Cell>
    <Cell><Data ss:Type="Number">0.87622907999999999</Data></Cell>
   </Row>
   <Row>
    <Cell><Data ss:Type="String">IDI1</Data></Cell>
    <Cell><Data ss:Type="Number">0.768261839</Data></Cell>
   </Row>
   <Row>
    <Cell><Data ss:Type="String">LUM</Data></Cell>
    <Cell><Data ss:Type="Number">0.59214401500000002</Data></Cell>
   </Row>
   <Row>
    <Cell><Data ss:Type="String">NA</Data></Cell>
    <Cell><Data ss:Type="Number">1.7060264329999999</Data></Cell>
   </Row>
   <Row>
    <Cell><Data ss:Type="String">BRAP</Data></Cell>
    <Cell><Data ss:Type="Number">1.676287957</Data></Cell>
   </Row>
   <Row>
    <Cell><Data ss:Type="String">EPLIN</Data></Cell>
    <Cell><Data ss:Type="Number">1.381398919</Data></Cell>
   </Row>
   <Row>
    <Cell><Data ss:Type="String">TNFRSF12A</Data></Cell>
    <Cell><Data ss:Type="Number">1.929383589</Data></Cell>
   </Row>
   <Row>
    <Cell><Data ss:Type="String">GBP1</Data></Cell>
    <Cell><Data ss:Type="Number">1.6423253980000001</Data></Cell>
   </Row>
   <Row>
    <Cell><Data ss:Type="String">NA</Data></Cell>
    <Cell><Data ss:Type="Number">1.4800028970000001</Data></Cell>
   </Row>
   <Row>
    <Cell><Data ss:Type="String">BAZ1A</Data></Cell>
    <Cell><Data ss:Type="Number">1.110292657</Data></Cell>
   </Row>
   <Row>
    <Cell><Data ss:Type="String">CDK6</Data></Cell>
    <Cell><Data ss:Type="Number">0.92036625900000002</Data></Cell>
   </Row>
   <Row>
    <Cell><Data ss:Type="String">TTC3</Data></Cell>
    <Cell><Data ss:Type="Number">0.76337825699999995</Data></Cell>
   </Row>
   <Row>
    <Cell><Data ss:Type="String">NA</Data></Cell>
    <Cell><Data ss:Type="Number">3.000098774</Data></Cell>
   </Row>
   <Row>
    <Cell><Data ss:Type="String">C10orf46</Data></Cell>
    <Cell><Data ss:Type="Number">0.86986896599999997</Data></Cell>
   </Row>
   <Row>
    <Cell><Data ss:Type="String">BIRC3</Data></Cell>
    <Cell><Data ss:Type="Number">4.1154209340000003</Data></Cell>
   </Row>
   <Row>
    <Cell><Data ss:Type="String">CEBPG</Data></Cell>
    <Cell><Data ss:Type="Number">2.0780926829999999</Data></Cell>
   </Row>
   <Row>
    <Cell><Data ss:Type="String">RHOBTB3</Data></Cell>
    <Cell><Data ss:Type="Number">0.65310642200000002</Data></Cell>
   </Row>
   <Row>
    <Cell><Data ss:Type="String">NA</Data></Cell>
    <Cell><Data ss:Type="Number">0.63240031900000004</Data></Cell>
   </Row>
   <Row>
    <Cell><Data ss:Type="String">C6orf150</Data></Cell>
    <Cell><Data ss:Type="Number">1.6205011</Data></Cell>
   </Row>
   <Row>
    <Cell><Data ss:Type="String">MAD1L1</Data></Cell>
    <Cell><Data ss:Type="Number">1.1592566479999999</Data></Cell>
   </Row>
   <Row>
    <Cell><Data ss:Type="String">NOL5A</Data></Cell>
    <Cell><Data ss:Type="Number">1.699511354</Data></Cell>
   </Row>
   <Row>
    <Cell><Data ss:Type="String">C20orf118</Data></Cell>
    <Cell><Data ss:Type="Number">1.4627670150000001</Data></Cell>
   </Row>
   <Row>
    <Cell><Data ss:Type="String">EHBP1</Data></Cell>
    <Cell><Data ss:Type="Number">0.56110007100000003</Data></Cell>
   </Row>
   <Row>
    <Cell><Data ss:Type="String">C1orf33</Data></Cell>
    <Cell><Data ss:Type="Number">1.4790799109999999</Data></Cell>
   </Row>
   <Row>
    <Cell><Data ss:Type="String">DDIT3</Data></Cell>
    <Cell><Data ss:Type="Number">3.6440683009999999</Data></Cell>
   </Row>
   <Row>
    <Cell><Data ss:Type="String">CD24</Data></Cell>
    <Cell><Data ss:Type="Number">0.65697938199999995</Data></Cell>
   </Row>
   <Row>
    <Cell><Data ss:Type="String">RNASE4</Data></Cell>
    <Cell><Data ss:Type="Number">0.53006823800000002</Data></Cell>
   </Row>
   <Row>
    <Cell><Data ss:Type="String">LOC339229</Data></Cell>
    <Cell><Data ss:Type="Number">1.4370198599999999</Data></Cell>
   </Row>
   <Row>
    <Cell><Data ss:Type="String">ATRX</Data></Cell>
    <Cell><Data ss:Type="Number">0.78389916800000004</Data></Cell>
   </Row>
   <Row>
    <Cell><Data ss:Type="String">FLJ30596</Data></Cell>
    <Cell><Data ss:Type="Number">0.61321717099999995</Data></Cell>
   </Row>
   <Row>
    <Cell><Data ss:Type="String">FBXL17</Data></Cell>
    <Cell><Data ss:Type="Number">0.45148501200000002</Data></Cell>
   </Row>
   <Row>
    <Cell><Data ss:Type="String">RBBP6</Data></Cell>
    <Cell><Data ss:Type="Number">1.0417289869999999</Data></Cell>
   </Row>
   <Row>
    <Cell><Data ss:Type="String">C1orf63</Data></Cell>
    <Cell><Data ss:Type="Number">0.73797814699999997</Data></Cell>
   </Row>
   <Row>
    <Cell><Data ss:Type="String">GAS2L3</Data></Cell>
    <Cell><Data ss:Type="Number">1.4240107129999999</Data></Cell>
   </Row>
   <Row>
    <Cell><Data ss:Type="String">CGI-37</Data></Cell>
    <Cell><Data ss:Type="Number">1.288783564</Data></Cell>
   </Row>
   <Row>
    <Cell><Data ss:Type="String">SFRS12</Data></Cell>
    <Cell><Data ss:Type="Number">1.2788082890000001</Data></Cell>
   </Row>
   <Row>
    <Cell><Data ss:Type="String">KCNN2</Data></Cell>
    <Cell><Data ss:Type="Number">0.44560273700000003</Data></Cell>
   </Row>
   <Row>
    <Cell><Data ss:Type="String">FAM24B</Data></Cell>
    <Cell><Data ss:Type="Number">2.3493635839999998</Data></Cell>
   </Row>
   <Row>
    <Cell><Data ss:Type="String">NR1D2</Data></Cell>
    <Cell><Data ss:Type="Number">1.369927933</Data></Cell>
   </Row>
   <Row>
    <Cell><Data ss:Type="String">SEC23A</Data></Cell>
    <Cell><Data ss:Type="Number">0.73779913399999997</Data></Cell>
   </Row>
   <Row>
    <Cell><Data ss:Type="String">USP16</Data></Cell>
    <Cell><Data ss:Type="Number">0.79335583899999995</Data></Cell>
   </Row>
   <Row>
    <Cell><Data ss:Type="String">MAK10</Data></Cell>
    <Cell><Data ss:Type="Number">1.072635569</Data></Cell>
   </Row>
   <Row>
    <Cell><Data ss:Type="String">ETEA</Data></Cell>
    <Cell><Data ss:Type="Number">0.95263139500000005</Data></Cell>
   </Row>
   <Row>
    <Cell><Data ss:Type="String">NA</Data></Cell>
    <Cell><Data ss:Type="Number">2.2091785119999998</Data></Cell>
   </Row>
   <Row>
    <Cell><Data ss:Type="String">MAFK</Data></Cell>
    <Cell><Data ss:Type="Number">2.2000708740000001</Data></Cell>
   </Row>
   <Row>
    <Cell><Data ss:Type="String">C6orf48</Data></Cell>
    <Cell><Data ss:Type="Number">1.5530453950000001</Data></Cell>
   </Row>
   <Row>
    <Cell><Data ss:Type="String">ZBTB38</Data></Cell>
    <Cell><Data ss:Type="Number">0.86827864099999996</Data></Cell>
   </Row>
   <Row>
    <Cell><Data ss:Type="String">LUC7L</Data></Cell>
    <Cell><Data ss:Type="Number">1.4294102120000001</Data></Cell>
   </Row>
   <Row>
    <Cell><Data ss:Type="String">LEREPO4</Data></Cell>
    <Cell><Data ss:Type="Number">1.1413569079999999</Data></Cell>
   </Row>
   <Row>
    <Cell><Data ss:Type="String">ZBED3</Data></Cell>
    <Cell><Data ss:Type="Number">1.9732175169999999</Data></Cell>
   </Row>
   <Row>
    <Cell><Data ss:Type="String">TFAM</Data></Cell>
    <Cell><Data ss:Type="Number">1.2340834890000001</Data></Cell>
   </Row>
   <Row>
    <Cell><Data ss:Type="String">NCOA6IP</Data></Cell>
    <Cell><Data ss:Type="Number">0.97110553899999996</Data></Cell>
   </Row>
   <Row>
    <Cell><Data ss:Type="String">PROSC</Data></Cell>
    <Cell><Data ss:Type="Number">0.83290854599999997</Data></Cell>
   </Row>
   <Row>
    <Cell><Data ss:Type="String">USP11</Data></Cell>
    <Cell><Data ss:Type="Number">1.24839112</Data></Cell>
   </Row>
   <Row>
    <Cell><Data ss:Type="String">NA</Data></Cell>
    <Cell><Data ss:Type="Number">1.0838386499999999</Data></Cell>
   </Row>
   <Row>
    <Cell><Data ss:Type="String">PDGFD</Data></Cell>
    <Cell><Data ss:Type="Number">0.72202965600000002</Data></Cell>
   </Row>
   <Row>
    <Cell><Data ss:Type="String">UBAP2</Data></Cell>
    <Cell><Data ss:Type="Number">1.130687303</Data></Cell>
   </Row>
   <Row>
    <Cell><Data ss:Type="String">RSC1A1</Data></Cell>
    <Cell><Data ss:Type="Number">1.3360462959999999</Data></Cell>
   </Row>
   <Row>
    <Cell><Data ss:Type="String">OGT</Data></Cell>
    <Cell><Data ss:Type="Number">0.468454229</Data></Cell>
   </Row>
   <Row>
    <Cell><Data ss:Type="String">NA</Data></Cell>
    <Cell><Data ss:Type="Number">1.1392860330000001</Data></Cell>
   </Row>
   <Row>
    <Cell><Data ss:Type="String">PLAGL2</Data></Cell>
    <Cell><Data ss:Type="Number">1.173095121</Data></Cell>
   </Row>
   <Row>
    <Cell><Data ss:Type="String">KIAA1333</Data></Cell>
    <Cell><Data ss:Type="Number">0.52989925299999996</Data></Cell>
   </Row>
   <Row>
    <Cell><Data ss:Type="String">NA</Data></Cell>
    <Cell><Data ss:Type="Number">0.44444598499999999</Data></Cell>
   </Row>
   <Row>
    <Cell><Data ss:Type="String">C1orf33</Data></Cell>
    <Cell><Data ss:Type="Number">1.3099574949999999</Data></Cell>
   </Row>
   <Row>
    <Cell><Data ss:Type="String">TXNL4B</Data></Cell>
    <Cell><Data ss:Type="Number">2.2854052380000001</Data></Cell>
   </Row>
   <Row>
    <Cell><Data ss:Type="String">ZNF259</Data></Cell>
    <Cell><Data ss:Type="Number">1.4243562219999999</Data></Cell>
   </Row>
   <Row>
    <Cell><Data ss:Type="String">SCD</Data></Cell>
    <Cell><Data ss:Type="Number">0.70176504799999995</Data></Cell>
   </Row>
   <Row>
    <Cell><Data ss:Type="String">NBN</Data></Cell>
    <Cell><Data ss:Type="Number">0.98282059899999996</Data></Cell>
   </Row>
   <Row>
    <Cell><Data ss:Type="String">COL4A3BP</Data></Cell>
    <Cell><Data ss:Type="Number">0.88247664299999995</Data></Cell>
   </Row>
   <Row>
    <Cell><Data ss:Type="String">CDH6</Data></Cell>
    <Cell><Data ss:Type="Number">0.406219106</Data></Cell>
   </Row>
   <Row>
    <Cell><Data ss:Type="String">TNPO1</Data></Cell>
    <Cell><Data ss:Type="Number">1.058396356</Data></Cell>
   </Row>
   <Row>
    <Cell><Data ss:Type="String">PARP12</Data></Cell>
    <Cell ss:Formula="=1/0.57"><Data ss:Type="Number">1.7543859649122808</Data></Cell>
   </Row>
   <Row>
    <Cell><Data ss:Type="String">TTF1</Data></Cell>
    <Cell ss:Formula="=1/0.58"><Data ss:Type="Number">1.7241379310344829</Data></Cell>
   </Row>
   <Row>
    <Cell><Data ss:Type="String">MGC16075</Data></Cell>
    <Cell><Data ss:Type="Number">1.2294729550000001</Data></Cell>
   </Row>
   <Row>
    <Cell><Data ss:Type="String">CRSP2</Data></Cell>
    <Cell><Data ss:Type="Number">0.72669404999999998</Data></Cell>
   </Row>
   <Row>
    <Cell><Data ss:Type="String">TIGA1</Data></Cell>
    <Cell ss:Formula="=1/0.35"><Data ss:Type="Number">2.8571428571428572</Data></Cell>
   </Row>
   <Row>
    <Cell><Data ss:Type="String">CTGF</Data></Cell>
    <Cell ss:Formula="=1/0.56"><Data ss:Type="Number">1.7857142857142856</Data></Cell>
   </Row>
   <Row>
    <Cell><Data ss:Type="String">SLC1A1</Data></Cell>
    <Cell ss:Formula="=1/2.13"><Data ss:Type="Number">0.46948356807511737</Data></Cell>
   </Row>
   <Row>
    <Cell><Data ss:Type="String">NA</Data></Cell>
    <Cell ss:Formula="=1/2.2"><Data ss:Type="Number">0.45454545454545453</Data></Cell>
   </Row>
   <Row>
    <Cell><Data ss:Type="String">SCD</Data></Cell>
    <Cell ss:Formula="=1/1.99"><Data ss:Type="Number">0.50251256281407031</Data></Cell>
   </Row>
  </Table>
  <WorksheetOptions xmlns="urn:schemas-microsoft-com:office:excel">
   <Selected/>
   <Panes>
    <Pane>
     <Number>3</Number>
     <RangeSelection>C1</RangeSelection>
    </Pane>
   </Panes>
   <ProtectObjects>False</ProtectObjects>
   <ProtectScenarios>False</ProtectScenarios>
  </WorksheetOptions>
  <Sorting xmlns="urn:schemas-microsoft-com:office:excel">
   <Sort>               &lt;0.0001</Sort>
  </Sorting>
 </Worksheet>
</Workbook>
