# Supplementary material for: Carboplatin-induced gene expression changes in vitro are prognostic of survival in epithelial ovarian cancer
Source: BMC Med Genomics. 2008 Nov 28;1:59. doi: 10.1186/1755-8794-1-59 (PMC2613398; doi:10.1186/1755-8794-1-59)
Supplement: Additional file 5 — Up and dowregulated genes for each time point. List of all genes that are up- or downregulated between treatment and control for each time point. [file 1755-8794-1-59-S5.xls]

## Sheet: Sheet1
Upregulated in Carboplatin at 24hrs			Downregulated in Carboplatin at 24hrs					Upregulated in carboplatin at 30hrs			Downregulated in carboplatin at 30hrs				Upregulated in carboplatin at 36hrs			Downregulated in carboplatin at 36hrs
activating transcription factor 3	ATF3		inhibin, beta C	INHBC				activating transcription factor 3	ATF3		solute carrier family 12 (sodium/potassium/chloride transporters), member 2	SLC12A2			activating transcription factor 3	ATF3		collagen, type I, alpha 1	COL1A1
interleukin 6 (interferon, beta 2)	IL6		solute carrier family 39 (metal ion transporter), member 11	SLC39A11				interleukin 8	IL8		IQ motif containing GTPase activating protein 2	IQGAP2			interleukin 8	IL8		carboxypeptidase D	CPD
growth differentiation factor 15	GDF15		Transcription factor 4	TCF4				interleukin 6 (interferon, beta 2)	IL6		hypothetical protein LOC339766	LOC339766			interleukin 6 (interferon, beta 2)	IL6		methionine sulfoxide reductase A	MSRA
growth arrest and DNA-damage-inducible, alpha	GADD45A		histone 1, H2ac	HIST1H2AC				chemokine (C-X-C motif) ligand 2	CXCL2		Hypothetical protein MGC3260	MGC3260			chromosome 1 open reading frame 79	C1orf79		aldehyde dehydrogenase 1 family, member A3	ALDH1A3
chemokine (C-X-C motif) ligand 2	CXCL2		protein kinase (cAMP-dependent, catalytic) inhibitor beta	PKIB				chromosome 1 open reading frame 79	C1orf79		Guanine nucleotide binding protein (G protein), q polypeptide	GNAQ			v-maf musculoaponeurotic fibrosarcoma oncogene homolog F (avian)	MAFF		ATPase, H+ transporting, lysosomal 9kDa, V0 subunit e	ATP6V0E
chromosome 1 open reading frame 79	C1orf79		WD repeat domain 56	WDR56				v-maf musculoaponeurotic fibrosarcoma oncogene homolog F (avian)	MAFF		adenosine kinase	ADK						WW domain containing oxidoreductase	WWOX
phorbol-12-myristate-13-acetate-induced protein 1	PMAIP1		Cytochrome c oxidase subunit Vb	COX5B				pentraxin-related gene, rapidly induced by IL-1 beta	PTX3		CDNA FLJ12815 fis, clone NT2RP2002546				chemokine (C-X-C motif) ligand 2	CXCL2		DKFZP564J0863 protein	DKFZP564J0863
phorbol-12-myristate-13-acetate-induced protein 1	PMAIP1		Ribosomal protein S10	RPS10				Inhibin, beta A (activin A, activin AB alpha polypeptide)	INHBA		zinc finger CCCH-type, antiviral 1	ZC3HAV1			growth arrest and DNA-damage-inducible, alpha	GADD45A		chromosome 14 open reading frame 132	C14orf132
Full-length cDNA clone CL0BB014ZH04 of Neuroblastoma of Homo sapiens (human)			odz, odd Oz/ten-m homolog 3 (Drosophila)	ODZ3				growth arrest and DNA-damage-inducible, alpha	GADD45A		glucan (1,4-alpha-), branching enzyme 1 (glycogen branching enzyme, Andersen disease, glycogen storage disease type IV)	GBE1			growth differentiation factor 15	GDF15		Chromobox homolog 5 (HP1 alpha homolog, Drosophila)	CBX5
DNA-damage-inducible transcript 3	DDIT3		asparagine-linked glycosylation 14 homolog (yeast)	ALG14				chromosome 1 open reading frame 79	C1orf79		Transcribed locus				protein phosphatase 1, regulatory (inhibitor) subunit 15A	PPP1R15A		N-myristoyltransferase 2	NMT2
Inhibin, beta A (activin A, activin AB alpha polypeptide)	INHBA		CDNA: FLJ22539 fis, clone HRC13227					tumor necrosis factor, alpha-induced protein 3	TNFAIP3		CDNA clone IMAGE:4152983				chromosome 1 open reading frame 79	C1orf79		Homeodomain interacting protein kinase 3	HIPK3
tubulin, epsilon 1	TUBE1		Serologically defined colon cancer antigen 8	AKT3				growth differentiation factor 15	GDF15		cyclin B1	CCNB1			pentraxin-related gene, rapidly induced by IL-1 beta	PTX3		ATPase, Class VI, type 11C	ATP11C
v-maf musculoaponeurotic fibrosarcoma oncogene homolog F (avian)	MAFF		Similar to 60S ribosomal protein L27a					tumor necrosis factor, alpha-induced protein 3	TNFAIP3		keratin 19	KRT19			protein phosphatase 1, regulatory (inhibitor) subunit 15A	PPP1R15A		serologically defined colon cancer antigen 33	SDCCAG33
growth arrest and DNA-damage-inducible, beta	GADD45B		cytochrome c oxidase subunit VIIb2	COX7B2				protein phosphatase 1, regulatory (inhibitor) subunit 15A	PPP1R15A		heterogeneous nuclear ribonucleoprotein A0	HNRPA0			heparin-binding EGF-like growth factor	HBEGF		RAB40C, member RAS oncogene family	RAB40C
heparin-binding EGF-like growth factor	HBEGF		ATPase, H+ transporting, lysosomal 9kDa, V0 subunit e	ATP6V0E				Full-length cDNA clone CL0BB014ZH04 of Neuroblastoma of Homo sapiens (human)			sulfatase modifying factor 1	SUMF1			interleukin 8	IL8		HCF-binding transcription factor Zhangfei	ZF
endothelin 1	EDN1		neurobeachin	NBEA				phorbol-12-myristate-13-acetate-induced protein 1	PMAIP1		protein phosphatase 2, regulatory subunit B (B56), gamma isoform	PPP2R5C			Full-length cDNA clone CL0BB014ZH04 of Neuroblastoma of Homo sapiens (human)			transmembrane protein 45A	TMEM45A
growth arrest and DNA-damage-inducible, beta	GADD45B		hypothetical protein LOC339766	LOC339766				DNA-damage-inducible transcript 3	DDIT3		CAP, adenylate cyclase-associated protein, 2 (yeast)	CAP2			tumor necrosis factor, alpha-induced protein 3	TNFAIP3		KIAA0232 gene product	KIAA0232
heparin-binding EGF-like growth factor	HBEGF										myotubularin related protein 10	MTMR10			hypothetical protein LOC285958	LOC285958		X-ray repair complementing defective repair in Chinese hamster cells 4	XRCC4
chromosome 1 open reading frame 79	C1orf79		Transcribed locus, moderately similar to XP_517655.1 PREDICTED: similar to KIAA0825 protein [Pan troglodytes]					protein phosphatase 1, regulatory (inhibitor) subunit 15A	PPP1R15A		chromosome 6 open reading frame 69	C6orf69			claudin 1	CLDN1		fucose-1-phosphate guanylyltransferase	FPGT
inhibin, beta A (activin A, activin AB alpha polypeptide)	INHBA		cell division cycle associated 3	CDCA3				GTP binding protein overexpressed in skeletal muscle	GEM		H3 histone, family 3A /// H3 histone, family 3A pseudogene	H3F3A /// LOC440926			Inhibin, beta A (activin A, activin AB alpha polypeptide)	INHBA		signal peptidase complex subunit 3 homolog (S. cerevisiae)	SPCS3
collaborates/cooperates with ARF (alternate reading frame) protein	CARF		Tumor necrosis factor (ligand) superfamily, member 10 /// Tumor necrosis factor (ligand) superfamily, member 10	TNFSF10				inhibin, beta A (activin A, activin AB alpha polypeptide)	INHBA		flavin containing monooxygenase 3	FMO3			GTP binding protein overexpressed in skeletal muscle	GEM		brain and reproductive organ-expressed (TNFRSF1A modulator)	BRE
stanniocalcin 2	STC2		caspase-1 dominant-negative inhibitor pseudo-ICE	COP1				heparin-binding EGF-like growth factor	HBEGF		hypothetical protein LOC143381	LOC143381			hypothetical LOC401317	LOC401317		IQ motif and WD repeats 1	IQWD1
GTP binding protein overexpressed in skeletal muscle	GEM		Casein kinase 2, alpha 1 polypeptide	GALNTL4				early growth response 1	EGR1		stearoyl-CoA desaturase (delta-9-desaturase) /// stearoyl-CoA desaturase (delta-9-desaturase)	SCD			tumor necrosis factor, alpha-induced protein 3	TNFAIP3		ankylosis, progressive homolog (mouse)	ANKH
v-myc myelocytomatosis viral oncogene homolog (avian)	MYC		musashi homolog 2 (Drosophila)	MSI2				heparin-binding EGF-like growth factor	HBEGF		low density lipoprotein receptor (familial hypercholesterolemia)	LDLR			interleukin 7 receptor /// interleukin 7 receptor	IL7R		dedicator of cytokinesis 10	DOCK10
protein phosphatase 1, regulatory (inhibitor) subunit 15A	PPP1R15A		MRNA; cDNA DKFZp564C0762 (from clone DKFZp564C0762)					hypothetical protein LOC285958	LOC285958		dehydrogenase/reductase (SDR family) X-linked	DHRSX			phorbol-12-myristate-13-acetate-induced protein 1	PMAIP1		Homo sapiens, clone IMAGE:5019307, mRNA
tumor necrosis factor, alpha-induced protein 3	TNFAIP3		family with sequence similarity 13, member A1	FAM13A1				interleukin-1 receptor-associated kinase 2	IRAK2		polo-like kinase 1 (Drosophila)	PLK1			heparin-binding EGF-like growth factor	HBEGF		collagen, type III, alpha 1 (Ehlers-Danlos syndrome type IV, autosomal dominant)	COL3A1
protein phosphatase 1, regulatory (inhibitor) subunit 15A	PPP1R15A		Aminopeptidase puromycin sensitive	NPEPPS				endothelin 1	EDN1		insulin-like growth factor binding protein 5	IGFBP5			early growth response 1	EGR1		Transcribed locus, weakly similar to NP_055301.1 neuronal thread protein AD7c-NTP [Homo sapiens]
tumor necrosis factor, alpha-induced protein 3	TNFAIP3		tyrosinase-related protein 1	TYRP1				phorbol-12-myristate-13-acetate-induced protein 1	PMAIP1		amyotrophic lateral sclerosis 2 (juvenile) chromosome region, candidate 13	ALS2CR13			interferon regulatory factor 7	IRF7		CDNA clone IMAGE:6208446
chromosome 1 open reading frame 135	C1orf135		cyclin A1	CCNA1				interleukin 8	IL8		protein tyrosine phosphatase, receptor type, K	PTPRK			activating transcription factor 3	ATF3		cadherin, EGF LAG seven-pass G-type receptor 2 (flamingo homolog, Drosophila)	CELSR2
pleckstrin homology-like domain, family A, member 1	PHLDA1		insulin-like growth factor binding protein 5	IGFBP5				claudin 1	CLDN1		growth arrest-specific 1	GAS1			tumor necrosis factor receptor superfamily, member 9	TNFRSF9		Mitogen-activated protein kinase kinase kinase 7	MAP3K7
thioredoxin interacting protein	TXNIP		Ribosomal protein L37a	RPL37A				stanniocalcin 2	STC2		hypothetical gene supported by AK090616	FLJ33297			DNA-damage-inducible transcript 3	DDIT3		signal sequence receptor, alpha (translocon-associated protein alpha)	SSR1
Kruppel-like factor 4 (gut)	KLF4		Transcribed locus					hypothetical LOC401317	LOC401317		Ubiquitin B (UBB) mRNA, 3' UTR and genetic suppressor element				splicing factor, arginine/serine-rich 7, 35kDa	SFRS7		Chromosome 14 open reading frame 126	C14orf126
interleukin-1 receptor-associated kinase 2	IRAK2		ATPase, H+ transporting, lysosomal 9kDa, V0 subunit e	ATP6V0E				zinc finger protein 697	ZNF697		SEC15-like 2 (S. cerevisiae)	SEC15L2			FOS-like antigen 1	FOSL1		procollagen-lysine, 2-oxoglutarate 5-dioxygenase 2	PLOD2
activating transcription factor 3	ATF3		folate receptor 1 (adult) /// folate receptor 1 (adult)	FOLR1				FOS-like antigen 2	FOSL2		discs, large homolog 7 (Drosophila)	DLG7			ankyrin repeat domain 1 (cardiac muscle)	ANKRD1		kelch-like 9 (Drosophila)	KLHL9
replication factor C (activator 1) 3, 38kDa	RFC3		Transmembrane 6 superfamily member 1	TM6SF1				activating transcription factor 3	ATF3		sperm autoantigenic protein 17	SPA17			stanniocalcin 2	STC2		mediator of RNA polymerase II transcription, subunit 4 homolog (yeast)	MED4
interleukin 8	IL8		CDNA: FLJ22256 fis, clone HRC02860					tumor necrosis factor receptor superfamily, member 9	TNFRSF9		Pre-B-cell leukemia transcription factor 1	PBX1			LIM and cysteine-rich domains 1	LMCD1		IKK interacting protein	IKIP
nuclear factor, interleukin 3 regulated	NFIL3		dystrophin (muscular dystrophy, Duchenne and Becker types)	DMD				pleckstrin homology-like domain, family A, member 1	PHLDA1		stearoyl-CoA desaturase (delta-9-desaturase)	SCD			phorbol-12-myristate-13-acetate-induced protein 1	PMAIP1		proteasome (prosome, macropain) 26S subunit, ATPase, 6	PSMC6
Kruppel-like factor 6	KLF6		PRO1073 protein	PRO1073				spermidine/spermine N1-acetyltransferase	SAT		histone 1, H1c	HIST1H1C			interleukin-1 receptor-associated kinase 2	IRAK2		Homo sapiens, clone IMAGE:3930408, mRNA
zinc finger protein 295	ZNF295		ataxin 1	ATXN1				FOS-like antigen 1	FOSL1		chromosome 14 open reading frame 132	C14orf132			XIAP associated factor-1	BIRC4BP		family with sequence similarity 20, member B	FAM20B
ATPase family, AAA domain containing 2	ATAD2		S-phase response (cyclin-related)	SPHAR				spermidine/spermine N1-acetyltransferase	SAT		Serologically defined colon cancer antigen 8	AKT3			spermidine/spermine N1-acetyltransferase	SAT		brain and reproductive organ-expressed (TNFRSF1A modulator)	BRE
pleckstrin homology-like domain, family A, member 1	PHLDA1		G-2 and S-phase expressed 1	GTSE1				baculoviral IAP repeat-containing 3	BIRC3		similar to RIKEN cDNA 5730421E18 gene	MGC14798			growth arrest-specific 5	GAS5		S100 calcium binding protein A4 (calcium protein, calvasculin, metastasin, murine placental homolog)	S100A4
exonuclease 1	EXO1		leptin receptor	LEPR				vascular endothelial growth factor	VEGF		KIAA0114 gene product	KIAA0114			growth arrest-specific 5	GAS5		ATPase, Ca++ transporting, plasma membrane 4	ATP2B4
growth arrest and DNA-damage-inducible, beta	GADD45B		similar to RIKEN cDNA 5730421E18 gene	MGC14798				splicing factor, arginine/serine-rich 7, 35kDa	SFRS7		reticulon 4 interacting protein 1 /// reticulon 4 interacting protein 1	RTN4IP1			ATPase family, AAA domain containing 2	ATAD2		lipase A, lysosomal acid, cholesterol esterase (Wolman disease)	LIPA
cystathionase (cystathionine gamma-lyase)	CTH		cyclin B1	CCNB1				interferon-related developmental regulator 1	IFRD1		O-linked N-acetylglucosamine (GlcNAc) transferase (UDP-N-acetylglucosamine:polypeptide-N-acetylglucosaminyl transferase)	OGT			inhibin, beta A (activin A, activin AB alpha polypeptide)	INHBA		hypothetical protein FLJ11273	FLJ11273
CDC6 cell division cycle 6 homolog (S. cerevisiae)	CDC6		Guanine nucleotide binding protein (G protein), q polypeptide	GNAQ				v-jun sarcoma virus 17 oncogene homolog (avian)	JUN		ribonuclease, RNase A family, 4	RNASE4			spermidine/spermine N1-acetyltransferase	SAT		Chromosome 6 open reading frame 68	C6orf68
chromosome 1 open reading frame 135	C1orf135		ribosomal protein, large, P2	RPLP2				Kruppel-like factor 6	KLF6		Ubiquitination factor E4B (UFD2 homolog, yeast)	UBE4B			endothelin 1	EDN1		leucine zipper and CTNNBIP1 domain containing	LZIC
CDC6 cell division cycle 6 homolog (S. cerevisiae)	CDC6		AHNAK nucleoprotein (desmoyokin)	AHNAK				LIM and cysteine-rich domains 1	LMCD1		C1GALT1-specific chaperone 1	C1GALT1C1			tubulin, epsilon 1	TUBE1		coiled-coil-helix-coiled-coil-helix domain containing 6 /// coiled-coil-helix-coiled-coil-helix domain containing 6	CHCHD6
Uncharacterized gastric protein ZA31P			potassium large conductance calcium-activated channel, subfamily M, alpha member 1	KCNMA1				dual specificity phosphatase 1	DUSP1		CDNA FLJ31683 fis, clone NT2RI2005353				pleckstrin homology-like domain, family A, member 1	PHLDA1		SWI/SNF related, matrix associated, actin dependent regulator of chromatin, subfamily a, member 1	SMARCA1
Kruppel-like factor 6	KLF6		Transcribed locus					jagged 1 (Alagille syndrome)	JAG1		KIAA0232 gene product	KIAA0232			basic helix-loop-helix domain containing, class B, 3	BHLHB3		PTD012 protein	PTD012
dual specificity phosphatase 1	DUSP1		kinesin family member 14	KIF14				Kruppel-like factor 6	KLF6		HCV F-transactivated protein 1	LOC401152			interleukin 1, alpha	IL1A		family with sequence similarity 73, member A	FAM73A
growth arrest-specific 5	GAS5		Chromosome 15 open reading frame 24	C15orf24				growth arrest-specific 5	GAS5		serine/threonine kinase 3 (STE20 homolog, yeast)	STK3			Jagged 1 (Alagille syndrome)	JAG1		Methionine adenosyltransferase II, alpha	MAT2A
hypothetical protein LOC285958	LOC285958							growth arrest-specific 5	GAS5		protein inhibitor of activated STAT, 1	PIAS1			FOS-like antigen 2	FOSL2		TM2 domain containing 3	TM2D3
vascular endothelial growth factor	VEGF		metastasis associated lung adenocarcinoma transcript 1 (non-coding RNA)	MALAT1				Kruppel-like factor 6	KLF6		hypothetical protein LOC146346	LOC146346			Ras association (RalGDS/AF-6) domain family 1	RASSF1		isoleucine-tRNA synthetase 2, mitochondrial	IARS2
stanniocalcin 2	STC2		polo-like kinase 1 (Drosophila)	PLK1				collaborates/cooperates with ARF (alternate reading frame) protein	CARF		ASAP	FLJ21159			pleckstrin homology-like domain, family A, member 1	PHLDA1		cell division cycle 2-like 6 (CDK8-like)	CDC2L6
thioredoxin interacting protein	TXNIP		Glucocorticoid receptor DNA binding factor 1	GRLF1				Uncharacterized gastric protein ZA31P			aminopeptidase puromycin sensitive	NPEPPS			stanniocalcin 2	STC2		Hypothetical protein LOC157278
pentraxin-related gene, rapidly induced by IL-1 beta	PTX3		CDNA clone IMAGE:4769453					v-myc myelocytomatosis viral oncogene homolog (avian)	MYC		Transcribed locus				jagged 1 (Alagille syndrome)	JAG1		UDP-N-acetyl-alpha-D-galactosamine:polypeptide N-acetylgalactosaminyltransferase 7 (GalNAc-T7)	GALNT7
interferon-related developmental regulator 1	IFRD1		tetraspanin 31	TSPAN31				Ras association (RalGDS/AF-6) domain family 1	RASSF1		squalene epoxidase	SQLE			RING1 and YY1 binding protein	RYBP		cofilin 2 (muscle) /// cofilin 2 (muscle)	CFL2
MCM10 minichromosome maintenance deficient 10 (S. cerevisiae)	MCM10		RNA binding motif, single stranded interacting protein	RBMS3				ankyrin repeat domain 1 (cardiac muscle)	ANKRD1		Ribosomal protein L5	LOC388650			XIAP associated factor-1	BIRC4BP		RAB5B, member RAS oncogene family	RAB5B
zinc finger protein 697	ZNF697		metastasis associated lung adenocarcinoma transcript 1 (non-coding RNA)	MALAT1				pleckstrin homology-like domain, family A, member 1	PHLDA1		3-hydroxy-3-methylglutaryl-Coenzyme A reductase	HMGCR			chromosome 6 open reading frame 48	C6orf48		phosphoinositide-3-kinase, catalytic, beta polypeptide	PIK3CB
growth arrest-specific 5	GAS5							basic helix-loop-helix domain containing, class B, 3	BHLHB3		armadillo repeat containing 9	ARMC9			G patch domain containing 4	GPATC4		Rho GTPase activating protein 18	ARHGAP18
v-jun sarcoma virus 17 oncogene homolog (avian)	JUN		KIAA1333	KIAA1333				nuclear factor, interleukin 3 regulated	NFIL3		Ral GEF with PH domain and SH3 binding motif 2	RALGPS2			zinc finger CCCH-type containing 8	ZC3H8		nucleotide binding protein-like	NUBPL
interferon regulatory factor 1	IRF1		Hypothetical gene supported by AK094796					growth arrest and DNA-damage-inducible, beta	GADD45B		Chromosome 21 open reading frame 86	C21orf86			RNA, U71A small nucleolar			syndecan 2 (heparan sulfate proteoglycan 1, cell surface-associated, fibroglycan)	SDC2
Kruppel-like factor 6	KLF6		RNA binding motif, single stranded interacting protein	RBMS3				pleckstrin homology-like domain, family A, member 1	PHLDA1		microtubule-associated protein 4	MAP4			zinc finger protein 697	ZNF697		discoidin domain receptor family, member 1	DDR1
snail homolog 2 (Drosophila)	SNAI2		Ankyrin repeat domain 10	ANKRD10				TIGA1	TIGA1		nanos homolog 1 (Drosophila)	NANOS1			endothelin 1	EDN1		eukaryotic translation initiation factor (eIF) 2A	eIF2A
Kruppel-like factor 6	KLF6		protein kinase C, alpha	PRKCA				Kruppel-like factor 10	KLF10		anthrax toxin receptor 1	ANTXR1			TIGA1	TIGA1		lysosomal-associated membrane protein 2	LAMP2
jagged 1 (Alagille syndrome)	JAG1							thioredoxin interacting protein	TXNIP		solute carrier family 1 (neuronal/epithelial high affinity glutamate transporter, system Xag), member 1	SLC1A1			CCAAT/enhancer binding protein (C/EBP), gamma	CEBPG		chromosome 8 open reading frame 59	C8orf59
v-jun sarcoma virus 17 oncogene homolog (avian)	JUN		Full-length cDNA clone CS0DD009YB17 of Neuroblastoma Cot 50-normalized of Homo sapiens (human)					tribbles homolog 3 (Drosophila)	TRIB3		fucosyltransferase 8 (alpha (1,6) fucosyltransferase)	FUT8			baculoviral IAP repeat-containing 3	BIRC3
TBP-1 interacting protein	TBPIP		serine/threonine kinase 6	STK6				spermidine/spermine N1-acetyltransferase	SAT		CDNA FLJ36584 fis, clone TRACH2013450 /// MRNA; cDNA DKFZp564A222 (from clone DKFZp564A222)				vascular endothelial growth factor	VEGF		adenosine kinase	ADK
denticleless homolog (Drosophila)	DTL		sec1 family domain containing 2	SCFD2				serpin peptidase inhibitor, clade B (ovalbumin), member 2	SERPINB2		Nuclear receptor subfamily 2, group F, member 1	NR2F1			retinitis pigmentosa 9 (autosomal dominant)	RP9		mitofusin 1	MFN1
tribbles homolog 3 (Drosophila)	TRIB3		CDNA clone IMAGE:5298223					nuclear factor of kappa light polypeptide gene enhancer in B-cells inhibitor, epsilon	NFKBIE		squalene epoxidase	SQLE			spermidine/spermine N1-acetyltransferase	SAT		acetyl-Coenzyme A carboxylase alpha	ACACA
pleckstrin homology-like domain, family A, member 1	PHLDA1		Methionine adenosyltransferase II, alpha	MAT2A				stanniocalcin 2	STC2		CDNA FLJ34585 fis, clone KIDNE2008758				dual specificity phosphatase 1	DUSP1		CAP, adenylate cyclase-associated protein, 2 (yeast)	CAP2
jagged 1 (Alagille syndrome)	JAG1		Leptin receptor	LEPR				Kruppel-like factor 4 (gut)	KLF4		Hypothetical protein MGC27019	MGC27019			collaborates/cooperates with ARF (alternate reading frame) protein	CARF
hypothetical protein FLJ25416	FLJ25416		Stanniocalcin 1	STC1				TRAF-interacting protein with a forkhead-associated domain	TIFA		F-box and leucine-rich repeat protein 17	FBXL17			uridine phosphorylase 1	UPP1		phosphatidylinositol-3-phosphate/phosphatidylinositol 5-kinase, type III	PIP5K3
ring finger protein 41	RNF41		musashi homolog 2 (Drosophila)	MSI2				jagged 1 (Alagille syndrome)	JAG1		exostoses (multiple) 1	EXT1			TNF receptor-associated factor 1	TRAF1		protein kinase (cAMP-dependent, catalytic) inhibitor beta	PKIB
denticleless homolog (Drosophila)	DTL		insulin-like growth factor binding protein 5	IGFBP5				growth arrest and DNA-damage-inducible, beta	GADD45B		opsin 3 (encephalopsin, panopsin)	OPN3			pleckstrin homology-like domain, family A, member 1	PHLDA1		alpha-2-macroglobulin	A2M
origin recognition complex, subunit 1-like (yeast)	ORC1L		cyclin B1	CCNB1				interferon regulatory factor 1	IRF1		phosphoglucomutase 2-like 1	PGM2L1			chromosome 8 open reading frame 53	C8orf53		hypothetical protein MAC30	MAC30
cell division cycle associated 5	CDCA5		dihydropyrimidine dehydrogenase	DPYD				interleukin 1, alpha	IL1A		3-hydroxy-3-methylglutaryl-Coenzyme A synthase 1 (soluble)	HMGCS1			chaperonin containing TCP1, subunit 6A (zeta 1)-like /// chaperonin containing TCP1, subunit 6A-like	LOC441241 /// LOC441244		heterogeneous nuclear ribonucleoprotein D-like	HNRPDL
tribbles homolog 3 (Drosophila)	TRIB3		Eukaryotic translation initiation factor 5B	EIF5B				ACA24 snoRNA gene			hypothetical protein LOC284611	LOC284611			CCAAT/enhancer binding protein (C/EBP), gamma	CEBPG		Transcribed locus
interferon-related developmental regulator 1	IFRD1		SET and MYND domain containing 3	SMYD3				SERTA domain containing 2	SERTAD2		cell division cycle associated 3 /// cell division cycle associated 3	CDCA3			ACA24 snoRNA gene			coproporphyrinogen oxidase	CPOX
E2F transcription factor 7	E2F7		PRO1073 protein	PRO1073				Jagged 1 (Alagille syndrome)	JAG1		aldo-keto reductase family 1, member C3 (3-alpha hydroxysteroid dehydrogenase, type II)	AKR1C3						Protein phosphatase 2, regulatory subunit B (B56), epsilon isoform	PPP2R5E
phosphopantothenoylcysteine decarboxylase	PPCDC		metastasis associated lung adenocarcinoma transcript 1 (non-coding RNA)	MALAT1				zinc finger CCCH-type containing 8	ZC3H8		TBC1 domain family, member 5	TBC1D5			Kruppel-like factor 6	KLF6		aquaporin 11	AQP11
TATA box binding protein (TBP)-associated factor, RNA polymerase I, A, 48kDa	TAF1A		Heterogeneous nuclear ribonucleoprotein A2/B1	HNRPA2B1				v-jun sarcoma virus 17 oncogene homolog (avian)	JUN		Tensin 3	TENS1			likely ortholog of mouse lung-inducible Neutralized-related C3HC4 RING domain protein	LINCR		steroid sensitive gene 1	URB
cystathionase (cystathionine gamma-lyase)	CTH		Transcribed locus					Kruppel-like factor 6	KLF6		stanniocalcin 1	STC1			chromosome 6 open reading frame 160	C6orf160		checkpoint suppressor 1	CHES1
Seryl-tRNA synthetase	SARS		kinesin family member 20A	KIF20A				SERTA domain containing 2	SERTAD2		sulfatase 1	SULF1			jagged 1 (Alagille syndrome)	JAG1		enoyl Coenzyme A hydratase domain containing 1	ECHDC1
KIAA0286 protein	KIAA0286		ankyrin repeat domain 37	ANKRD37				Seryl-tRNA synthetase	SARS		aldo-keto reductase family 1, member B10 (aldose reductase)	AKR1B10			calmodulin binding transcription activator 2	CAMTA2		transmembrane emp24-like trafficking protein 10 (yeast)	TMED10
TIGA1	TIGA1		Transcribed locus					v-jun sarcoma virus 17 oncogene homolog (avian)	JUN		sema domain, seven thrombospondin repeats (type 1 and type 1-like), transmembrane domain (TM) and short cytoplasmic domain, (semaphorin) 5A	SEMA5A			Transcribed locus, weakly similar to XP_496299.1 PREDICTED: hypothetical protein LOC148206 [Homo sapiens]			BTB (POZ) domain containing 7	BTBD7
			neurexin 3	NRXN3				ribosomal protein L22-like 1	RPL22L1						interferon regulatory factor 1	IRF1		muscleblind-like (Drosophila)	MBNL1
chromosome 1 open reading frame 109	C1orf109		WW domain containing oxidoreductase	WWOX				interferon-related developmental regulator 1	IFRD1		solute carrier family 5 (inositol transporters), member 3	SLC5A3			v-maf musculoaponeurotic fibrosarcoma oncogene homolog F (avian)	MAFF		forkhead box F2	FOXF2
Ras association (RalGDS/AF-6) domain family 1	RASSF1		trophoblast-derived noncoding RNA	TncRNA				tribbles homolog 3 (Drosophila)	TRIB3		GRIK2=GluR6 kainate receptor {3' untranslated region, TAA trinucleotide repeats} [human, caudate/putamen, mRNA Partial, 540 nt]				normal mucosa of esophagus specific 1	NMES1		piggyBac transposable element derived 3	PGBD3
sestrin 2	SESN2							keratin associated protein 2-1 /// keratin associated protein 2-4	KRTAP2-1 /// KRTAP2-4		ribonuclease, RNase A family, 4	RNASE4			rho/rac guanine nucleotide exchange factor (GEF) 2	ARHGEF2		sorting nexin 10	SNX10
lipoic acid synthetase	LIAS		Transcribed locus					chromosome 1 open reading frame 135	C1orf135		Stearoyl-CoA desaturase (delta-9-desaturase)	SCD			hypothetical LOC388796	LOC388796		ATP-binding cassette, sub-family B (MDR/TAP), member 1	ABCB1
RAD54-like (S. cerevisiae)	RAD54L		ankyrin repeat domain 10	ANKRD10				chromosome 11 open reading frame 17 /// chromosome 11 open reading frame 17 /// NUAK family, SNF1-like kinase, 2 /// NUAK family, SNF1-like kinase, 2	C11orf17 /// NUAK2		histone deacetylase 8	HDAC8			cytokine induced protein 29 kDa	CIP29		protocadherin 18	PCDH18
Rho family GTPase 3	RND3		Transcribed locus					chromosome 6 open reading frame 160	C6orf160		hypothetical protein DKFZp761D112	DKFZp761D112			thioredoxin interacting protein	TXNIP		RAD23 homolog B (S. cerevisiae)	RAD23B
CCAAT/enhancer binding protein (C/EBP), gamma	CEBPG		cystic fibrosis transmembrane conductance regulator, ATP-binding cassette (sub-family C, member 7)	CFTR				chromosome 6 open reading frame 48	C6orf48		opsin 3 (encephalopsin, panopsin) /// opsin 3 (encephalopsin, panopsin)	OPN3			Kruppel-like factor 6	KLF6		CDNA FLJ26539 fis, clone KDN09310
v-jun sarcoma virus 17 oncogene homolog (avian)	JUN		microRNA 21	MIRN21				Transcribed locus, weakly similar to XP_496299.1 PREDICTED: hypothetical protein LOC148206 [Homo sapiens]			Pre-B-cell leukemia transcription factor 1	PBX1			tumor necrosis factor receptor superfamily, member 10a	TNFRSF10A		CREBBP/EP300 inhibitor 1	CRI1
ribosomal protein L22-like 1	RPL22L1		selenoprotein P, plasma, 1	SEPP1				TNF receptor-associated factor 1	TRAF1		TBC1 domain family, member 5	TBC1D5			bromodomain containing 2	BRD2		protein phosphatase 3 (formerly 2B), catalytic subunit, alpha isoform (calcineurin A alpha)	PPP3CA
hypothetical protein MGC5618	MGC5618		Glypican 6	GPC6											SERTA domain containing 2	SERTAD2		crystallin, zeta (quinone reductase)-like 1	CRYZL1
hypothetical protein MGC4504	MGC4504		metastasis associated lung adenocarcinoma transcript 1 (non-coding RNA)	MALAT1				growth arrest and DNA-damage-inducible, beta	GADD45B		heat shock 70kDa protein 8	HSPA8			interleukin 32 /// interleukin 32	IL32		UDP-N-acetyl-alpha-D-galactosamine:polypeptide N-acetylgalactosaminyltransferase 2 (GalNAc-T2)	GALNT2
TSC22 domain family, member 3	TSC22D3		CDNA FLJ26120 fis, clone SYN00419					CCAAT/enhancer binding protein (C/EBP), gamma	CEBPG		stanniocalcin 1	STC1			bromodomain containing 2	BRD2		Malic enzyme 1, NADP(+)-dependent, cytosolic	ME1
pleckstrin homology domain interacting protein	PHIP		RNA binding motif, single stranded interacting protein	RBMS3				CCAAT/enhancer binding protein (C/EBP), gamma	CEBPG		activated leukocyte cell adhesion molecule	ALCAM			Uncharacterized gastric protein ZA31P			ribosomal protein L7a /// RNA, U36B small nucleolar /// similar to 60S ribosomal protein L7a (Surfeit locus protein 3) (PLA-X polypeptide) /// similar to 60S ribosomal protein L7a (Surfeit locus protein 3) (PLA-X polypeptide)	RPL7A /// RNU36B /// LOC133748 /// LOC388474
basic helix-loop-helix domain containing, class B, 3	BHLHB3		RNA binding motif, single stranded interacting protein	RBMS3				RNA, U71A small nucleolar			asparagine-linked glycosylation 14 homolog (yeast)	ALG14			tribbles homolog 3 (Drosophila)	TRIB3		ATPase, Ca++ transporting, cardiac muscle, slow twitch 2	ATP2A2
microtubule associated serine/threonine kinase-like	MASTL		PRO1073 protein	PRO1073				hypothetical LOC388796	LOC388796		KIAA1102 protein	KIAA1102			thioredoxin-like 4B	TXNL4B		Ribosomal protein L37a	RPL37A
thioredoxin interacting protein	TXNIP							chromosome 1 open reading frame 135	C1orf135		EH domain binding protein 1	EHBP1			chromosome 1 open reading frame 135	C1orf135		hypothetical protein LOC144871	LOC144871
origin recognition complex, subunit 6 homolog-like (yeast)	ORC6L							v-maf musculoaponeurotic fibrosarcoma oncogene homolog F (avian)	MAFF		Homeodomain interacting protein kinase 2	HIPK2			CDC6 cell division cycle 6 homolog (S. cerevisiae)	CDC6		disabled homolog 1 (Drosophila) /// OMA1 homolog, zinc metallopeptidase (S. cerevisiae)	DAB1 /// OMA1
zinc finger protein 36, C3H type-like 2	ZFP36L2							ras homolog gene family, member B	RHOB		RNA binding motif, single stranded interacting protein	RBMS3			RING1 and YY1 binding protein	RYBP		syntaxin 4A (placental)	STX4A
SLD5 homolog /// SLD5 homolog	SLD5							WD repeat domain 66	WDR66		hypothetical LOC283677	LOC283677			zinc finger protein 24 (KOX 17)	ZNF24		Ankyrin repeat domain 13C	DKFZP566D1346
endothelin 1	EDN1							thioredoxin interacting protein	TXNIP		membrane associated guanylate kinase, WW and PDZ domain containing 1	MAGI1			Kruppel-like factor 5 (intestinal)	KLF5		chromosome 10 open reading frame 74	C10orf74
glutamic pyruvate transaminase (alanine aminotransferase) 2	GPT2							presenilin enhancer 2 homolog (C. elegans) /// protein F25965	PSENEN /// F25965		stearoyl-CoA desaturase (delta-9-desaturase)	SCD			interferon-induced protein with tetratricopeptide repeats 3	IFIT3		periostin, osteoblast specific factor	POSTN
								interferon regulatory factor 7	IRF7		pleckstrin and Sec7 domain containing 3	PSD3			RAP1 interacting factor homolog (yeast)	RIF1		stearoyl-CoA desaturase 5	SCD5
								zinc finger protein 36, C3H type-like 2	ZFP36L2		stanniocalcin 1	STC1			v-jun sarcoma virus 17 oncogene homolog (avian)	JUN		leucine rich repeat containing 1	LRRC1
								chaperonin containing TCP1, subunit 6A (zeta 1)-like /// chaperonin containing TCP1, subunit 6A-like	LOC441241 /// LOC441244		activated leukocyte cell adhesion molecule	ALCAM			metal response element binding transcription factor 2	MTF2		bone morphogenetic protein receptor, type II (serine/threonine kinase)	BMPR2
								TBP-1 interacting protein	TBPIP		leptin receptor	LEPR			similar to CG12314 gene product	LOC201164		CDNA FLJ10302 fis, clone NT2RM2000042
								endothelin 1	EDN1		family with sequence similarity 69, member A	FAM69A			chromosome 1 open reading frame 135	C1orf135		O-linked N-acetylglucosamine (GlcNAc) transferase (UDP-N-acetylglucosamine:polypeptide-N-acetylglucosaminyl transferase)	OGT
								TATA box binding protein (TBP)-associated factor, RNA polymerase I, A, 48kDa	TAF1A		chromosome 2 open reading frame 10	C2orf10			v-jun sarcoma virus 17 oncogene homolog (avian)	JUN		hypothetical protein DKFZp434L142	DKFZp434L142
								thioredoxin interacting protein	TXNIP		Solute carrier family 18 (vesicular monoamine), member 2	SLC18A2			interferon-related developmental regulator 1	IFRD1		discs, large homolog 7 (Drosophila)	DLG7
								calmodulin binding transcription activator 2	CAMTA2		syntaxin 8	STX8			growth arrest and DNA-damage-inducible, beta	GADD45B		tissue factor pathway inhibitor (lipoprotein-associated coagulation inhibitor)	TFPI
								protein tyrosine phosphatase, receptor type, R	PTPRR		hypothetical protein FLJ30596	FLJ30596			Kruppel-like factor 6	KLF6		Family with sequence similarity 63, member B	KIAA1164
								CDNA FLJ46752 fis, clone TRACH3023063			armadillo repeat containing 9	ARMC9			WD repeat domain 66	WDR66		cullin-associated and neddylation-dissociated 1	CAND1
								Rho family GTPase 3	RND3		slit homolog 2 (Drosophila)	SLIT2			epidermal growth factor receptor (erythroblastic leukemia viral (v-erb-b) oncogene homolog, avian)	EGFR		membrane associated guanylate kinase, WW and PDZ domain containing 1	MAGI1
								CDC6 cell division cycle 6 homolog (S. cerevisiae)	CDC6		sulfatase 1	SULF1			chromosome 11 open reading frame 17 /// chromosome 11 open reading frame 17 /// NUAK family, SNF1-like kinase, 2 /// NUAK family, SNF1-like kinase, 2	C11orf17 /// NUAK2		F11 receptor	F11R
								zinc finger CCCH-type containing 12C	ZC3H12C		Opsin 1 (cone pigments), short-wave-sensitive (color blindness, tritan)	OPN1SW			family with sequence similarity 24, member B	FAM24B		chromodomain helicase DNA binding protein 9	CHD9
								E2F transcription factor 7	E2F7		ELOVL family member 6, elongation of long chain fatty acids (FEN1/Elo2, SUR4/Elo3-like, yeast)	ELOVL6			tumor necrosis factor receptor superfamily, member 12A	TNFRSF12A		ADAM metallopeptidase domain 10	ADAM10
								chromosome 14 open reading frame 138	C14orf138		Syntrophin, beta 2 (dystrophin-associated protein A1, 59kDa, basic component 2)	SNTB2			v-maf musculoaponeurotic fibrosarcoma oncogene homolog K (avian)	MAFK		UDP-GlcNAc:betaGal beta-1,3-N-acetylglucosaminyltransferase 6	B3GNT6
								v-maf musculoaponeurotic fibrosarcoma oncogene homolog K (avian)	MAFK		musashi homolog 2 (Drosophila)	MSI2			A kinase (PRKA) anchor protein 2 /// PALM2-AKAP2 protein	AKAP2 /// PALM2-AKAP2		ASAP	FLJ21159
								Splicing factor proline/glutamine-rich (polypyrimidine tract binding protein associated)	SFPQ		trinucleotide repeat containing 6B	TNRC6B			nuclear factor, interleukin 3 regulated	NFIL3		bone morphogenetic protein receptor, type IA	BMPR1A
								zinc finger protein 295	ZNF295		phosphodiesterase 7B	PDE7B			hypothetical protein MGC5306	MGC5306		KIAA1102 protein	KIAA1102
								Ubiquitin specific peptidase 53	USP53		heat shock 70kDa protein 8	HSPA8			heat shock 70kDa protein 14	HSPA14		heat shock 70kDa protein 5 (glucose-regulated protein, 78kDa)	HSPA5
								zinc finger protein 670	ZNF670		transducin (beta)-like 1X-linked	TBL1X			chromosome 6 open reading frame 150	C6orf150		platelet derived growth factor C	PDGFC
								CDC6 cell division cycle 6 homolog (S. cerevisiae)	CDC6		solute carrier family 17 (anion/sugar transporter), member 5	SLC17A5			Ubiquitin specific peptidase 36	USP36		TBC1 domain family, member 22A	TBC1D22A
								thioredoxin-like 4B	TXNL4B		Voltage gated channel like 1	VGCNL1			ribosomal protein L22-like 1	RPL22L1		Transcribed locus
								chromosome 1 open reading frame 109	C1orf109		DKFZP586A0522 protein	DKFZP586A0522			Splicing factor proline/glutamine-rich (polypyrimidine tract binding protein associated)	SFPQ		coatomer protein complex, subunit beta 2 (beta prime)	COPB2
								cystathionase (cystathionine gamma-lyase)	CTH		Transcribed locus				SERTA domain containing 2	SERTAD2		kinesin family member 14	KIF14
								cystathionase (cystathionine gamma-lyase)	CTH		Transcribed locus, moderately similar to XP_517655.1 PREDICTED: similar to KIAA0825 protein [Pan troglodytes]				lipoic acid synthetase	LIAS		Hypothetical protein LOC201895	LOC201895
											chromosome 7 open reading frame 29	C7orf29			TRAF-interacting protein with a forkhead-associated domain	TIFA		Transcribed locus
								zinc finger protein 295	ZNF295		CDNA clone IMAGE:5311129				family with sequence similarity 60, member A	FAM60A		potassium channel tetramerisation domain containing 3	KCTD3
								cyclin L1	CCNL1		3-hydroxy-3-methylglutaryl-Coenzyme A synthase 1 (soluble)	HMGCS1			nuclear factor of kappa light polypeptide gene enhancer in B-cells inhibitor, epsilon	NFKBIE		family with sequence similarity 20, member B	FAM20B
								phosphopantothenoylcysteine decarboxylase	PPCDC		ELOVL family member 6, elongation of long chain fatty acids (FEN1/Elo2, SUR4/Elo3-like, yeast)	ELOVL6			transportin 2 (importin 3, karyopherin beta 2b)	TNPO2		Nudix (nucleoside diphosphate linked moiety X)-type motif 3	NUDT3
								snail homolog 2 (Drosophila)	SNAI2		CDNA clone IMAGE:4769453				nucleolar protein 5A (56kDa with KKE/D repeat)	NOL5A		protein phosphatase 3 (formerly 2B), catalytic subunit, beta isoform (calcineurin A beta)	PPP3CB
								nuclear transcription factor, X-box binding-like 1	NFXL1		collagen, type V, alpha 1	COL5A1			CDNA FLJ46752 fis, clone TRACH3023063			DCN1, defective in cullin neddylation 1, domain containing 4 (S. cerevisiae)	DCUN1D4
								FOS-like antigen 2	FOSL2		Mitochondrial ribosomal protein S6	MRPS6			snail homolog 2 (Drosophila)	SNAI2		Transcribed locus
								family with sequence similarity 24, member B	FAM24B		S-phase response (cyclin-related)	SPHAR			keratin associated protein 2-1 /// keratin associated protein 2-4	KRTAP2-1 /// KRTAP2-4		2-deoxyribose-5-phosphate aldolase homolog (C. elegans)	DERA
								heat shock 70kDa protein 14	HSPA14		solute carrier family 39 (metal ion transporter), member 11	SLC39A11			ribosomal protein L37	RPL37		melanoma antigen family H, 1	MAGEH1
								Sorting nexin 5	SNX5		collagen, type V, alpha 1	COL5A1			DEAD (Asp-Glu-Ala-Asp) box polypeptide 58	DDX58		putative homeodomain transcription factor 2	PHTF2
								pregnancy-associated plasma protein A, pappalysin 1	PAPPA		transmembrane 4 L six family member 18	TM4SF18			ring finger and WD repeat domain 3	RFWD3		Calmodulin 3 (phosphorylase kinase, delta)	CALM3
								hypothetical protein MGC5618	MGC5618		roundabout, axon guidance receptor, homolog 1 (Drosophila)	ROBO1			Kruppel-like factor 6	KLF6		periphilin 1	PPHLN1
								CDNA FLJ42435 fis, clone BLADE2006849			hypothetical protein FLJ12443	FLJ12443			chromosome 20 open reading frame 6	C20orf6		ADAM metallopeptidase domain 10	ADAM10
								hypothetical protein MGC5306	MGC5306		heat shock 70kDa protein 8	HSPA8			GTP binding protein 2	GTPBP2		Dicer1, Dcr-1 homolog (Drosophila)	DICER1
								HSPB (heat shock 27kDa) associated protein 1	HSPBAP1		Aminopeptidase puromycin sensitive	NPEPPS			TBP-1 interacting protein	TBPIP		mindbomb homolog 1 (Drosophila)	MIB1
								XIAP associated factor-1	BIRC4BP		Syntrophin, beta 2 (dystrophin-associated protein A1, 59kDa, basic component 2)	SNTB2			growth arrest and DNA-damage-inducible, beta	GADD45B		zinc finger, DHHC-type containing 2	ZDHHC2
								retinoic acid receptor, alpha	RARA		LIM domain containing preferred translocation partner in lipoma	LPP			zinc finger protein 36, C3H type-like 2	ZFP36L2		phosphorylase kinase, beta	PHKB
								neural precursor cell expressed, developmentally down-regulated 9	NEDD9		CDNA FLJ41489 fis, clone BRTHA2004582				ribosomal protein L37	RPL37		succinate-CoA ligase, GDP-forming, beta subunit	SUCLG2
								cytokine induced protein 29 kDa	CIP29		phosphodiesterase 5A, cGMP-specific	PDE5A			tribbles homolog 3 (Drosophila)	TRIB3		glycosyltransferase 8 domain containing 1	GLT8D1
								bicaudal D homolog 1 (Drosophila)	BICD1		CDC20-like protein	FLJ37927			interferon-related developmental regulator 1	IFRD1		discs, large homolog 1 (Drosophila)	DLG1
								tubulin, epsilon 1	TUBE1		insulin induced gene 1	INSIG1			phosphopantothenoylcysteine decarboxylase	PPCDC		COMM domain containing 10	COMMD10
								ephrin-A1	EFNA1		tyrosinase-related protein 1	TYRP1			v-myc myelocytomatosis viral oncogene homolog (avian)	MYC		Chromosome 16 open reading frame 44	C16orf44
								Down syndrome critical region gene 1	DSCR1		CDNA FLJ44429 fis, clone UTERU2015653				natural killer-tumor recognition sequence	NKTR		neuropilin 2	NRP2
								v-myb myeloblastosis viral oncogene homolog (avian)-like 1	MYBL1		heat shock 70kDa protein 1A	HSPA1A			transportin 2 (importin 3, karyopherin beta 2b)	TNPO2		chromosome 5 open reading frame 13	C5orf13
								zinc finger protein 7 (KOX 4, clone HF.16)	ZNF7		insulin induced gene 1	INSIG1			zinc finger, BED-type containing 3	ZBED3		cathepsin B	CTSB
								tuftelin 1	TUFT1		ataxin 1	ATXN1			leucine rich repeat containing 8 family, member E	LRRC8E		glioblastoma amplified sequence	GBAS
								normal mucosa of esophagus specific 1	NMES1		SEC24 related gene family, member D (S. cerevisiae)	SEC24D			Rho family GTPase 3	RND3		CDNA: FLJ22100 fis, clone HEP17127
								cyclin B1 interacting protein 1	CCNB1IP1		Transcribed locus				squamous cell carcinoma antigen recognised by T cells 3	SART3		RAB2, member RAS oncogene family	RAB2
								heat shock 70kDa protein 14	HSPA14		heat shock 70kDa protein 1B	HSPA1B			TATA box binding protein (TBP)-associated factor, RNA polymerase I, A, 48kDa	TAF1A		24-dehydrocholesterol reductase	DHCR24
								hypothetical protein FLJ25416	FLJ25416		Transcribed locus				Seryl-tRNA synthetase	SARS		chromodomain helicase DNA binding protein 9	CHD9
								GTP binding protein 2	GTPBP2		Transcribed locus				G patch domain containing 4	GPATC4		zinc finger protein 238	ZNF238
								immediate early response 3	IER3		collagen, type V, alpha 1	COL5A1			hypothetical protein LOC126295	LOC126295		UDP-N-acetyl-alpha-D-galactosamine:polypeptide N-acetylgalactosaminyltransferase 1 (GalNAc-T1)	GALNT1
											CDNA clone IMAGE:5286019				interferon stimulated exonuclease gene 20kDa-like 1	ISG20L1
								uridine phosphorylase 1	UPP1		cadherin 6, type 2, K-cadherin (fetal kidney)	CDH6			cold inducible RNA binding protein	CIRBP		potassium channel tetramerisation domain containing 12	KCTD12
								asparagine synthetase	ASNS						Kruppel-like factor 4 (gut)	KLF4		single-stranded DNA binding protein 2	SSBP2
								bradykinin receptor B1	BDKRB1		RNA binding motif, single stranded interacting protein	RBMS3			HSPB (heat shock 27kDa) associated protein 1	HSPBAP1		activating transcription factor 2	ATF2
								similar to CG12314 gene product	LOC201164		musashi homolog 2 (Drosophila)	MSI2			bradykinin receptor B1	BDKRB1		solute carrier family 44, member 1	SLC44A1
								Ubiquitin specific peptidase 36	USP36		potassium intermediate/small conductance calcium-activated channel, subfamily N, member 2	KCNN2			LOC440156			ELOVL family member 5, elongation of long chain fatty acids (FEN1/Elo2, SUR4/Elo3-like, yeast)	ELOVL5
								protein phosphatase 3 (formerly 2B), catalytic subunit, gamma isoform (calcineurin A gamma)	PPP3CC		CDNA: FLJ22539 fis, clone HRC13227				tuftelin 1	TUFT1		dpy-19-like 1 (C. elegans)	DPY19L1
								retinitis pigmentosa 9 (autosomal dominant)	RP9		insulin induced gene 1	INSIG1			ubiquitin specific peptidase 18	USP18		hypothetical protein MGC12103	LOC133619
								Down syndrome critical region gene 1	DSCR1		insulin-like growth factor binding protein 5	IGFBP5			v-myb myeloblastosis viral oncogene homolog (avian)-like 1	MYBL1		KIAA0433 protein	KIAA0433
								exonuclease 1	EXO1		Stanniocalcin 1	STC1			growth arrest and DNA-damage-inducible, beta	GADD45B		T-cell immunomodulatory protein /// T-cell immunomodulatory protein	CDA08
								family with sequence similarity 53, member C	FAM53C		neurobeachin	NBEA			neural precursor cell expressed, developmentally down-regulated 4-like	NEDD4L		Kelch-like 5 (Drosophila)	KLHL5
								interferon stimulated exonuclease gene 20kDa-like 1	ISG20L1		sec1 family domain containing 2	SCFD2			zinc finger CCCH-type containing 12C	ZC3H12C		glutathione reductase	GSR
								receptor-interacting serine-threonine kinase 2	RIPK2		dihydropyrimidine dehydrogenase	DPYD						platelet-activating factor acetylhydrolase, isoform Ib, alpha subunit 45kDa	PAFAH1B1
								interferon-induced protein with tetratricopeptide repeats 2	IFIT2		cytochrome c oxidase subunit VIIb2	COX7B2			ubiquitin specific peptidase 1	USP1		RAB11A, member RAS oncogene family	RAB11A
								likely ortholog of mouse lung-inducible Neutralized-related C3HC4 RING domain protein	LINCR		kinesin family member 20A	KIF20A			cyclin B1 interacting protein 1	CCNB1IP1		TPR domain, ankyrin-repeat and coiled-coil-containing	TANC
								FLJ32363 protein	FLJ32363		cut-like 1, CCAAT displacement protein (Drosophila)	CUTL1			leucine rich repeat containing 2	LRRC2		Nedd4 family interacting protein 1	NDFIP1
								hypothetical protein MGC22014	MGC22014		SET and MYND domain containing 3	SMYD3			cystathionase (cystathionine gamma-lyase)	CTH		collectin sub-family member 10 (C-type lectin)	COLEC10
								protein phosphatase 3 (formerly 2B), catalytic subunit, gamma isoform (calcineurin A gamma)	PPP3CC		potassium large conductance calcium-activated channel, subfamily M, alpha member 1	KCNMA1			NK3 transcription factor related, locus 1 (Drosophila)	NKX3-1		Kruppel-like factor 13	KLF13
								denticleless homolog (Drosophila)	DTL		CDNA FLJ12815 fis, clone NT2RP2002546				cyclin L1	CCNL1		PQ loop repeat containing 3	PQLC3
								zinc finger, AN1-type domain 2A	ZFAND2A		WW domain containing oxidoreductase	WWOX			leucine rich repeat containing 2	LRRC2		chromosome 14 open reading frame 108	C14orf108
								Transcribed locus			heat shock 70kDa protein 1A /// heat shock 70kDa protein 1B	HSPA1A /// HSPA1B			KIAA0912 protein	Cep152		HCV F-transactivated protein 1	LOC401152
								zinc finger protein 227	ZNF227		AHNAK nucleoprotein (desmoyokin)	AHNAK			KIAA1033	KIAA1033		Kruppel-like factor 9	KLF9
								cytidine and dCMP deaminase domain containing 1	CDADC1		protein kinase C, alpha	PRKCA			zinc finger, AN1-type domain 2A	ZFAND2A		aspartate beta-hydroxylase	ASPH
								leucine rich repeat containing 2	LRRC2		odz, odd Oz/ten-m homolog 3 (Drosophila)	ODZ3			centromere protein J	CENPJ		S-phase response (cyclin-related)	SPHAR
								tumor necrosis factor receptor superfamily, member 12A	TNFRSF12A		cystic fibrosis transmembrane conductance regulator, ATP-binding cassette (sub-family C, member 7)	CFTR			v-jun sarcoma virus 17 oncogene homolog (avian)	JUN		heterogeneous nuclear ribonucleoprotein D-like	HNRPDL
								family with sequence similarity 60, member A	FAM60A		RNA binding motif, single stranded interacting protein	RBMS3			nuclear receptor interacting protein 3	NRIP3		family with sequence similarity 62 (C2 domain containing) member B	FAM62B
								killer cell lectin-like receptor subfamily C, member 1 /// killer cell lectin-like receptor subfamily C, member 2	KLRC1 /// KLRC2		ankyrin repeat domain 37	ANKRD37			hypothetical protein LOC284801	LOC284801		polymerase (RNA) III (DNA directed) polypeptide B	POLR3B
								hypothetical gene supported by BX538329	DKFZp686L14188		RNA binding motif, single stranded interacting protein	RBMS3			interferon stimulated exonuclease gene 20kDa	ISG20		cyclin G1	CCNG1
								progressive external ophthalmoplegia 1	PEO1		Transcribed locus				chromosome 1 open reading frame 109	C1orf109		caldesmon 1	CALD1
								Cbp/p300-interacting transactivator, with Glu/Asp-rich carboxy-terminal domain, 2	CITED2		selenoprotein P, plasma, 1	SEPP1			tripartite motif-containing 58	TRIM58		type 1 tumor necrosis factor receptor shedding aminopeptidase regulator	ARTS-1
								v-ets erythroblastosis virus E26 oncogene homolog 2 (avian)	ETS2		par-6 partitioning defective 6 homolog beta (C. elegans)	PARD6B			serpin peptidase inhibitor, clade B (ovalbumin), member 2	SERPINB2		laminin, beta 1	LAMB1
								cyclin L1	CCNL1		neurexin 3	NRXN3			SLD5 homolog /// SLD5 homolog	SLD5		protein phosphatase 2, regulatory subunit B (B56), gamma isoform	PPP2R5C
								RAB9A, member RAS oncogene family	RAB9A		Glypican 6	GPC6			retinoic acid receptor, alpha	RARA		myosin, light polypeptide kinase	MYLK
								v-ets erythroblastosis virus E26 oncogene homolog 2 (avian)	ETS2		cystic fibrosis transmembrane conductance regulator, ATP-binding cassette (sub-family C, member 7)	CFTR			p53 and DNA damage regulated 1	PDRG1		family with sequence similarity 61, member A	FAM61A
								denticleless homolog (Drosophila)	DTL						solute carrier family 25, member 37	SLC25A37		DEAD (Asp-Glu-Ala-Asp) box polypeptide 46	DDX46
								zinc finger protein 38	ZNF38						Transcribed locus			ankyrin repeat domain 10	ANKRD10
								protein tyrosine phosphatase, receptor type, R	PTPRR						ras homolog gene family, member B	RHOB		discoidin domain receptor family, member 1	DDR1
								multidrug resistance-related protein /// multidrug resistance-related protein	MGC13170						interferon-induced protein 44	IFI44		integrin, alpha V (vitronectin receptor, alpha polypeptide, antigen CD51)	ITGAV
								cylindromatosis (turban tumor syndrome)	CYLD						CDNA FLJ42435 fis, clone BLADE2006849			praja 2, RING-H2 motif containing	PJA2
								suppressor of var1, 3-like 1 (S. cerevisiae)	SUPV3L1						myosin VI	MYO6		hydroxysteroid (17-beta) dehydrogenase 6	HSD17B6
								p53 and DNA damage regulated 1	PDRG1						ubinuclein 1	UBN1		FLJ46688 protein	FLJ46688
								ring finger and WD repeat domain 3	RFWD3						denticleless homolog (Drosophila)	DTL		phosphatidic acid phosphatase type 2A	PPAP2A
								zinc finger protein 529	ZNF529						protein tyrosine phosphatase, receptor type, R	PTPRR		O-acyltransferase (membrane bound) domain containing 2	OACT2
								TSC22 domain family, member 1	TSC22D1						zinc finger protein 670	ZNF670		WD repeat domain 56	WDR56
								cell division cycle associated 5	CDCA5						KIAA1033	KIAA1033		dedicator of cytokinesis 11	DOCK11
								interferon-induced protein with tetratricopeptide repeats 3	IFIT3						Wilms tumor 1 associated protein	WTAP		H3 histone, family 3A /// H3 histone, family 3A pseudogene	H3F3A /// LOC440926
								glutamic pyruvate transaminase (alanine aminotransferase) 2	GPT2						zinc finger protein 295	ZNF295		cancer susceptibility candidate 4	CASC4
								prostaglandin E receptor 4 (subtype EP4)	PTGER4						multidrug resistance-related protein /// multidrug resistance-related protein	MGC13170		integrin, beta 1 (fibronectin receptor, beta polypeptide, antigen CD29 includes MDF2, MSK12)	ITGB1
								Centaurin, gamma-like family, member 1	CTGLF1						chromosome 1 open reading frame 33	C1orf33		transmembrane protein 19	TMEM19
								runt-related transcription factor 2	RUNX2						Wolf-Hirschhorn syndrome candidate 1-like 1	WHSC1L1		RAB4A, member RAS oncogene family	RAB4A
								DEAD (Asp-Glu-Ala-Asp) box polypeptide 28	DDX28						TRM1 tRNA methyltransferase 1 homolog (S. cerevisiae)	TRMT1		solute carrier family 25, member 13 (citrin)	SLC25A13
								hypothetical gene supported by BC062741	LOC401151						BRCA1 associated protein	BRAP		solute carrier family 12 (sodium/potassium/chloride transporters), member 2	SLC12A2
								KIAA0912 protein	Cep152						splicing factor, arginine/serine-rich 12	SFRS12		reticulocalbin 2, EF-hand calcium binding domain	RCN2
								intercellular adhesion molecule 1 (CD54), human rhinovirus receptor	ICAM1						hypothetical protein MGC16037	MGC16037		AU RNA binding protein/enoyl-Coenzyme A hydratase	AUH
								nuclear pore complex interacting protein /// hypothetical protein LOC339047 /// similar to hypothetical protein LOC339047	NPIP /// LOC339047 /// LOC440341						2',5'-oligoadenylate synthetase 1, 40/46kDa	OAS1		Mannosidase, alpha, class 2A, member 1	MAN2A1
								jun B proto-oncogene	JUNB						family with sequence similarity 86, member B1	FAM86B1		adenylate cyclase 7	ADCY7
								CASP8 and FADD-like apoptosis regulator	CFLAR						likely ortholog of mouse schlafen 5	MGC19764		paired-like homeodomain transcription factor 2	PITX2
								hypothetical protein FLJ20719	FLJ20719						protein tyrosine phosphatase, receptor type, R	PTPRR		metastasis associated lung adenocarcinoma transcript 1 (non-coding RNA)	MALAT1
								phosphoenolpyruvate carboxykinase 2 (mitochondrial)	PCK2						cylindromatosis (turban tumor syndrome)	CYLD		SET binding factor 2	SBF2
								hypothetical protein LOC339047	LOC339047						CD3E antigen, epsilon polypeptide associated protein	CD3EAP		lactamase, beta 2	LACTB2
								Fas (TNF receptor superfamily, member 6)	FAS						cell division cycle associated 5	CDCA5		CDNA clone IMAGE:5259272
								myoneurin	MYNN						TRM1 tRNA methyltransferase 1 homolog (S. cerevisiae)	TRMT1		ADP-ribosylation factor-like 1	ARL1
								metal response element binding transcription factor 2	MTF2						hypothetical protein LOC284801	LOC284801		H2A histone family, member V	H2AFV
								zinc finger protein 45	ZNF45						nuclear receptor interacting protein 1	NRIP1		dehydrogenase/reductase (SDR family) X-linked	DHRSX
								Growth arrest and DNA-damage-inducible, beta	GADD45B						interferon-induced protein with tetratricopeptide repeats 3	IFIT3		kelch domain containing 2	KLHDC2
								zinc finger protein 317	ZNF317						cystathionase (cystathionine gamma-lyase)	CTH		Homeodomain interacting protein kinase 2	HIPK2
								neural precursor cell expressed, developmentally down-regulated 4-like	NEDD4L						chromosome 14 open reading frame 138	C14orf138		transmembrane protein 50B	TMEM50B
								rho/rac guanine nucleotide exchange factor (GEF) 2	ARHGEF2						thioredoxin interacting protein	TXNIP		syndecan 2 (heparan sulfate proteoglycan 1, cell surface-associated, fibroglycan)	SDC2
								zinc finger protein 200	ZNF200						TORC2-specific protein AVO3	AVO3		cut-like 1, CCAAT displacement protein (Drosophila)	CUTL1
								zinc finger, BED-type containing 3	ZBED3						SDA1 domain containing 1	SDAD1		hypothetical protein FLJ12443	FLJ12443
								family with sequence similarity 54, member A	FAM54A						zinc finger protein 195	ZNF195		transmembrane 4 L six family member 1	TM4SF1
								ADP-ribosylation factor-like 2-like 1	ARL2L1						presenilin enhancer 2 homolog (C. elegans) /// protein F25965	PSENEN /// F25965		WD repeat domain 56	WDR56
								lipoic acid synthetase	LIAS						KIAA1702 protein	KIAA1702			UGT1A10 /// UGT1A8 /// UGT1A7 /// UGT1A6 /// UGT1A5 /// UGT1A9 /// UGT1A4 /// UGT1A1 /// UGT1A3
								stromal antigen 3-like	FLJ13195						hypothetical protein FLJ11000	FLJ11000		similar to coenzyme A diphosphatase	LOC440388
								XIAP associated factor-1	BIRC4BP						small nuclear RNA activating complex, polypeptide 1, 43kDa	SNAPC1		golgi phosphoprotein 4	GOLPH4
								interferon stimulated exonuclease gene 20kDa	ISG20						immediate early response 3	IER3		CDNA FLJ36584 fis, clone TRACH2013450 /// MRNA; cDNA DKFZp564A222 (from clone DKFZp564A222)
								LUC7-like (S. cerevisiae)	LUC7L									PTK9 protein tyrosine kinase 9	PTK9
								centromere protein J	CENPJ						retinitis pigmentosa 9 (autosomal dominant) /// PNAS-13	RP9 /// LOC441212		RAB4A, member RAS oncogene family	RAB4A
								zinc finger protein 689	ZNF689						CDC6 cell division cycle 6 homolog (S. cerevisiae)	CDC6		transducin (beta)-like 1X-linked receptor 1 /// transducin (beta)-like 1X-linked receptor 1	TBL1XR1
								hypothetical protein FLJ13912	FLJ13912						chromosome 16 open reading frame 48	C16orf48		peroxidasin homolog (Drosophila)	PXDN
								putative protein product of Nbla03831	NBLA03831						hypothetical protein MGC22014	MGC22014		3-hydroxyisobutyrate dehydrogenase	HIBADH
								leucine rich repeat containing 8 family, member E	LRRC8E						CDNA FLJ41690 fis, clone HCASM2009405			3-hydroxyisobutyrate dehydrogenase	HIBADH
								interleukin 32 /// interleukin 32	IL32						PMS1 postmeiotic segregation increased 1 (S. cerevisiae)	PMS1		phosphatidylinositol binding clathrin assembly protein	PICALM
								immediate early response 2	IER2						pleckstrin homology domain containing, family C (with FERM domain) member 1	PLEKHC1		checkpoint suppressor 1	CHES1
								sterile alpha motif domain containing 4	SAMD4						zinc finger protein 38	ZNF38		CDNA FLJ43113 fis, clone CTONG2028208
								RNA binding motif protein 15	RBM15						LUC7-like (S. cerevisiae)	LUC7L		Transmembrane protein 56	FLJ31842
								Transcribed locus							IQ motif containing GTPase activating protein 3	IQGAP3		caveolin 2	CAV2
								leukemia inhibitory factor (cholinergic differentiation factor)	LIF						leucine rich repeat containing 8 family, member E	LRRC8E		cytochrome P450, family 51, subfamily A, polypeptide 1	CYP51A1
								interferon-induced protein with tetratricopeptide repeats 3	IFIT3						intercellular adhesion molecule 1 (CD54), human rhinovirus receptor	ICAM1		S-phase kinase-associated protein 2 (p45)	SKP2
								replication factor C (activator 1) 3, 38kDa	RFC3						zinc finger RNA binding protein	ZFR		solute carrier family 44, member 1	SLC44A1
								phosphatidylinositol glycan, class A (paroxysmal nocturnal hemoglobinuria) /// phosphatidylinositol glycan, class A (paroxysmal nocturnal hemoglobinuria)	PIGA						hypothetical protein DJ328E19.C1.1 /// hypothetical protein FLJ20719 /// hypothetical protein LOC200030 /// hypothetical protein MGC8902 /// similar to KIAA1693 protein /// AE01 mRNA /// AG1 protein /// hypothetical LOC440675	DJ328E19.C1.1 /// FLJ20719 /// LOC200030 /// MGC8902 /// LOC401967 /// AE01 /// AG1 /// LOC440675		collagen, type IV, alpha 5 (Alport syndrome)	COL4A5
								NTF2-like export factor 1	NXT1						PAP associated domain containing 5	PAPD5		fragile X mental retardation 1	FMR1
								hypothetical protein LOC126295	LOC126295						UPF3 regulator of nonsense transcripts homolog B (yeast)	UPF3B		transmembrane emp24 protein transport domain containing 7	TMED7
								zinc finger protein 184 (Kruppel-like)	ZNF184						stromal antigen 3-like	FLJ13195		N-myristoyltransferase 2	NMT2
								putative protein product of Nbla03831	NBLA03831						hairy and enhancer of split 4 (Drosophila)	HES4		centaurin, beta 2	CENTB2
								TCDD-inducible poly(ADP-ribose) polymerase	TIPARP						establishment of cohesion 1 homolog 2 (S. cerevisiae)	ESCO2		histone 1, H1c	HIST1H1C
								zinc finger protein 195	ZNF195						Hypothetical protein LOC339229	LOC339229		laminin, beta 1 /// laminin, beta 1	LAMB1
								G patch domain containing 4	GPATC4						cyclin D1	CCND1		phosphatase and actin regulator 2	PHACTR2
								coagulation factor III (thromboplastin, tissue factor)	F3						nuclear transcription factor, X-box binding-like 1	NFXL1		TM2 domain containing 1	TM2D1
								nucleolar protein 5A (56kDa with KKE/D repeat)	NOL5A						CGI-09 protein	CGI-09		low density lipoprotein receptor-related protein 11	LRP11
								leucine rich repeat containing 2	LRRC2						2'-5'-oligoadenylate synthetase-like	OASL
								chromosome 20 open reading frame 111	C20orf111						2'-5'-oligoadenylate synthetase-like	OASL		folate receptor 1 (adult) /// folate receptor 1 (adult)	FOLR1
								GrpE-like 2, mitochondrial (E. coli)	GRPEL2						nuclear pore complex interacting protein /// hypothetical protein LOC339047 /// similar to hypothetical protein LOC339047	NPIP /// LOC339047 /// LOC440341		heat shock 70kDa protein 1A	HSPA1A
								chromosome 1 open reading frame 55	C1orf55						cell division cycle 25A	CDC25A		inhibin, beta C	INHBC
								similar to splicing factor, arginine/serine-rich 4	FLJ11021						likely ortholog of mouse schlafen 5	MGC19764		dihydropyrimidinase-like 2	DPYSL2
								arginine vasopressin-induced 1	AVPI1						THUMP domain containing 2	THUMPD2		ataxin 10	ATXN10
								ubiquitin specific peptidase 36	USP36						cyclin L1	CCNL1		RNA binding motif, single stranded interacting protein	RBMS3
								SNF1-like kinase /// SNF1-like kinase	SNF1LK						peptidylprolyl isomerase F (cyclophilin F)	PPIF		solute carrier family 17 (anion/sugar transporter), member 5	SLC17A5
								fibroblast growth factor 2 (basic)	FGF2						NOL1/NOP2/Sun domain family, member 5	NSUN5		kinesin 2	KNS2
								origin recognition complex, subunit 6 homolog-like (yeast)	ORC6L						pleckstrin homology domain containing, family B (evectins) member 2	PLEKHB2		collagen, type III, alpha 1 (Ehlers-Danlos syndrome type IV, autosomal dominant)	COL3A1
								ribosomal protein L37	RPL37						interferon, gamma-inducible protein 16	IFI16		hypothetical protein LOC339766	LOC339766
								THAP domain containing 10	THAP10						nucleolar complex associated 3 homolog (S. cerevisiae)	NOC3L		CDNA FLJ31750 fis, clone NT2RI2007406
								family with sequence similarity 86, member B1	FAM86B1						ATPase, Ca++ transporting, plasma membrane 1	ATP2B1		Cyclin G2	CCNG2
								trafficking protein particle complex 6B	TRAPPC6B						thioredoxin interacting protein	TXNIP		heat shock 70kDa protein 8	HSPA8
								superoxide dismutase 2, mitochondrial	SOD2						Kruppel-like factor 10	KLF10		adducin 3 (gamma)	ADD3
								CDNA clone IMAGE:5531727							chondroitin sulfate proteoglycan 6 (bamacan)	CSPG6		zinc finger protein 323	ZNF323
								polymerase (RNA) III (DNA directed) polypeptide C (62kD)	POLR3C						family with sequence similarity 53, member C	FAM53C		heat shock 70kDa protein 8	HSPA8
								likely ortholog of mouse schlafen 5	MGC19764						hypothetical protein FLJ13912	FLJ13912		sorting nexin 4	SNX4
								family with sequence similarity 60, member A	FAM60A						zinc finger protein 394	ZNF394		Ubiquitin B (UBB) mRNA, 3' UTR and genetic suppressor element
								interferon-induced protein 44	IFI44						zinc finger protein 689	ZNF689		transducin-like enhancer of split 4 (E(sp1) homolog, Drosophila)	TLE4
								zinc finger, MYM-type 5	ZMYM5						solute carrier family 43, member 3	SLC43A3		fragile X mental retardation 1	FMR1
								ribonucleotide reductase M2 polypeptide	RRM2						Retinitis pigmentosa 9 (autosomal dominant)	RP9		RAB31, member RAS oncogene family	RAB31
								hypothetical protein MGC4504	MGC4504						exonuclease 1	EXO1		CDNA clone IMAGE:4797120
								hairy and enhancer of split 1, (Drosophila)	HES1						hypothetical protein LOC339047	LOC339047		Hypothetical gene supported by AK094796
								queuine tRNA-ribosyltransferase domain containing 1	QTRTD1						peptidyl-prolyl isomerase G (cyclophilin G)	PPIG		heterogeneous nuclear ribonucleoprotein A0	HNRPA0
								histone deacetylase 9	HDAC9						progressive external ophthalmoplegia 1	PEO1		histamine N-methyltransferase	HNMT
								eukaryotic translation initiation factor 5A2	EIF5A2						KIAA0690	KIAA0690		solute carrier family 5 (inositol transporters), member 3	SLC5A3
								transmembrane, prostate androgen induced RNA	TMEPAI						family with sequence similarity 60, member A	FAM60A		EGF-containing fibulin-like extracellular matrix protein 1	EFEMP1
								dual specificity phosphatase 4	DUSP4						FOS-like antigen 2	FOSL2		Kruppel-like factor 12	KLF12
								THUMP domain containing 2	THUMPD2						suppressor of var1, 3-like 1 (S. cerevisiae)	SUPV3L1		aldo-keto reductase family 1, member C1 (dihydrodiol dehydrogenase 1; 20-alpha (3-alpha)-hydroxysteroid dehydrogenase)	AKR1C1
								CCR4 carbon catabolite repression 4-like (S. cerevisiae)	CCRN4L						protein phosphatase 3 (formerly 2B), catalytic subunit, gamma isoform (calcineurin A gamma)	PPP3CC		coagulation factor II (thrombin) receptor	F2R
								LIM and cysteine-rich domains 1	LMCD1						AXIN1 up-regulated 1	AXUD1		transmembrane protein 2	TMEM2
								Wilms tumor 1 associated protein	WTAP						NTF2-like export factor 1	NXT1		hypothetical protein FLJ10986	FLJ10986
								hypothetical gene LOC128439	LOC128439						topoisomerase (DNA) I	TOP1		ankyrin repeat domain 11	ANKRD11
								similar to splicing factor, arginine/serine-rich 4	FLJ11021						nuclear pore complex interacting protein /// hypothetical protein LOC339047 /// similar to hypothetical protein LOC339047	NPIP /// LOC339047 /// LOC440341		Serpin peptidase inhibitor, clade B (ovalbumin), member 1	SERPINB1
								CASP8 and FADD-like apoptosis regulator	CFLAR						molybdenum cofactor sulfurase	MOCOS		pleckstrin and Sec7 domain containing 3	PSD3
								chromosome 4 open reading frame 15	C4orf15						Down syndrome critical region gene 1	DSCR1		WW domain containing E3 ubiquitin protein ligase 1	WWP1
								BTG family, member 3	BTG3						RNA binding motif protein 10	RBM10		glycine receptor, beta	GLRB
								TRM1 tRNA methyltransferase 1 homolog (S. cerevisiae)	TRMT1						nuclear factor of kappa light polypeptide gene enhancer in B-cells inhibitor, beta	NFKBIB		transmembrane 4 L six family member 1	TM4SF1
								nuclear pore complex interacting protein /// hypothetical protein LOC339047 /// similar to hypothetical protein LOC339047	NPIP /// LOC339047 /// LOC440341						denticleless homolog (Drosophila)	DTL		protein phosphatase 1, regulatory (inhibitor) subunit 3C	PPP1R3C
								nucleolar complex associated 3 homolog (S. cerevisiae)	NOC3L						2'-5'-oligoadenylate synthetase 2, 69/71kDa	OAS2		mesenchymal stem cell protein DSC54	LOC51334
								zinc finger protein 330	ZNF330						interferon stimulated exonuclease gene 20kDa-like 2 /// interferon stimulated exonuclease gene 20kDa-like 2	ISG20L2		cullin 4A	CUL4A
								FOS-like antigen 2	FOSL2						chondroitin sulfate proteoglycan 6 (bamacan)	CSPG6		RAB2, member RAS oncogene family	RAB2
								hypothetical protein BC004923	LOC85865						v-ets erythroblastosis virus E26 oncogene homolog 2 (avian)	ETS2		LIM domain containing preferred translocation partner in lipoma	LPP
								dual specificity phosphatase 12	DUSP12						polymerase (RNA) III (DNA directed) polypeptide C (62kD)	POLR3C		placenta-specific 8	PLAC8
								chromosome 8 open reading frame 53	C8orf53						methyl-CpG binding domain protein 4	MBD4
								extracellular matrix protein 2, female organ and adipocyte specific	ECM2						heat shock 22kDa protein 8	HSPB8		Heterogeneous nuclear ribonucleoprotein A0	HNRPA0
								ets variant gene 5 (ets-related molecule)	ETV5						SERTA domain containing 1	SERTAD1		hypothetical protein LOC339535	LOC339535
								molybdenum cofactor sulfurase	MOCOS						RAB9A, member RAS oncogene family	RAB9A		dystroglycan 1 (dystrophin-associated glycoprotein 1)	DAG1
								hypothetical protein FLJ13912	FLJ13912						KIAA0409 protein	KIAA0409		c-myc binding protein	MYCBP
								transaldolase 1 /// similar to RPE-spondin	TALDO1 /// HSUP1						interferon-stimulated transcription factor 3, gamma 48kDa	ISGF3G		aldehyde dehydrogenase 18 family, member A1	ALDH18A1
								cell division cycle 25A	CDC25A						guanylate binding protein 1, interferon-inducible, 67kDa /// guanylate binding protein 1, interferon-inducible, 67kDa	GBP1		ATPase, H+ transporting, lysosomal 9kDa, V0 subunit e	ATP6V0E
								zinc finger, CCHC domain containing 8	ZCCHC8						transaldolase 1 /// similar to RPE-spondin	TALDO1 /// HSUP1		SEC8-like 1 (S. cerevisiae)	SEC8L1
								ectodermal-neural cortex (with BTB-like domain)	ENC1						Transcribed locus			Phosphorylase kinase, beta	PHKB
								zinc finger protein 436	ZNF436						LUC7-like (S. cerevisiae)	LUC7L		fucosyltransferase 8 (alpha (1,6) fucosyltransferase)	FUT8
								microtubule associated serine/threonine kinase-like	MASTL						ATG12 autophagy related 12 homolog (S. cerevisiae)	ATG12		inositol monophosphatase domain containing 1	IMPAD1
								NK3 transcription factor related, locus 1 (Drosophila)	NKX3-1						chromosome 6 open reading frame 48	C6orf48		pleckstrin homology domain containing, family A member 5	PLEKHA5
								Chromosome 20 open reading frame 111	C20orf111						PNAS-13	LOC441212		protein kinase (cAMP-dependent, catalytic) inhibitor beta	PKIB
								downregulated in ovarian cancer 1	DOC1						queuine tRNA-ribosyltransferase domain containing 1	QTRTD1		UDP-Gal:betaGlcNAc beta 1,4- galactosyltransferase, polypeptide 6	B4GALT6
								BCL6 co-repressor	BCOR						E2F transcription factor 7	E2F7		PRP4 pre-mRNA processing factor 4 homolog B (yeast)	PRPF4B
								cytidine and dCMP deaminase domain containing 1	CDADC1						metal response element binding transcription factor 2	MTF2		solute carrier family 26 (sulfate transporter), member 2	SLC26A2
								GATA binding protein 6	GATA6						yrdC domain containing (E.coli)	YRDC		Transcribed locus
								translocase of inner mitochondrial membrane 8 homolog A (yeast)	TIMM8A						thioredoxin-like 4B	TXNL4B		discoidin domain receptor family, member 1	DDR1
								DEAD (Asp-Glu-Ala-Asp) box polypeptide 21 /// zinc finger protein 596	DDX21 /// ZNF596						Interleukin 7 receptor	IL7R		Wolfram syndrome 1 (wolframin)	WFS1
								UPF3 regulator of nonsense transcripts homolog B (yeast)	UPF3B						zinc finger protein 313	ZNF313		AT-binding transcription factor 1	ATBF1
								methylenetetrahydrofolate dehydrogenase (NADP+ dependent) 2, methenyltetrahydrofolate cyclohydrolase	MTHFD2						polymerase (RNA) I polypeptide C, 30kDa	POLR1C		exostoses (multiple) 1	EXT1
								tumor necrosis factor receptor superfamily, member 10a	TNFRSF10A						heat shock 70kDa protein 14	HSPA14		Transcribed locus
								yrdC domain containing (E.coli)	YRDC						amyloid beta (A4) precursor protein-binding, family A, member 3 (X11-like 2)	APBA3		sec1 family domain containing 2	SCFD2
								GAJ protein	GAJ						family with sequence similarity 54, member A	FAM54A		HBS1-like (S. cerevisiae)	HBS1L
								ELL associated factor 1	EAF1						WD repeat domain 74 /// WD repeat domain 74	WDR74		trinucleotide repeat containing 6B	TNRC6B
								EPH receptor A2	EPHA2						coagulation factor III (thromboplastin, tissue factor)	F3		AT rich interactive domain 1B (SWI1-like)	ARID1B
								interferon regulatory factor 2 binding protein 2	IRF2BP2						zinc finger protein 330	ZNF330		EPM2A (laforin) interacting protein 1	EPM2AIP1
								transaldolase 1 /// similar to RPE-spondin	TALDO1 /// HSUP1						transcription factor A, mitochondrial	TFAM		c-myc binding protein	MYCBP
								LOC440156							asparagine synthetase	ASNS		Sec23 homolog A (S. cerevisiae)	SEC23A
								transportin 2 (importin 3, karyopherin beta 2b)	TNPO2						zinc finger protein 696 /// zinc finger protein 696	ZNF696		mortality factor 4 like 1 /// mortality factor 4	MORF4L1 /// MORF4
								ERBB receptor feedback inhibitor 1	ERRFI1						nuclear receptor subfamily 1, group D, member 2	NR1D2		Musculin (activated B-cell factor-1) /// Transient receptor potential cation channel, subfamily A, member 1	MSC /// TRPA1
								retinitis pigmentosa 9 (autosomal dominant) /// PNAS-13	RP9 /// LOC441212						Zwilch, kinetochore associated, homolog (Drosophila)	ZWILCH		Transcribed locus
								translocase of inner mitochondrial membrane 9 homolog (yeast)	TIMM9						Bardet-Biedl syndrome 4	BBS4		integrin, beta 1 (fibronectin receptor, beta polypeptide, antigen CD29 includes MDF2, MSK12)	ITGB1
								KIAA0286 protein	KIAA0286						transaldolase 1 /// similar to RPE-spondin	TALDO1 /// HSUP1		BCL2/adenovirus E1B 19kDa interacting protein 2	BNIP2
								RNA terminal phosphate cyclase-like 1	RCL1						nucleolar protein 5A (56kDa with KKE/D repeat)	NOL5A		family with sequence similarity 8, member A1	FAM8A1
								interferon-stimulated transcription factor 3, gamma 48kDa	ISGF3G									PRO0149 protein	PRO0149
								methyl-CpG binding domain protein 4	MBD4						interferon-induced protein 44-like	IFI44L		aldo-keto reductase family 1, member C1 (dihydrodiol dehydrogenase 1; 20-alpha (3-alpha)-hydroxysteroid dehydrogenase)	AKR1C1
								Transcribed locus							transaldolase 1 /// similar to RPE-spondin	TALDO1 /// HSUP1		EGF-like repeats and discoidin I-like domains 3	EDIL3
								hypothetical protein LOC284591	LOC284591						KIAA0286 protein	KIAA0286		dehydrogenase/reductase (SDR family) member 8	DHRS8
								hypothetical protein MGC5306	MGC5306						hypothetical protein HSPC196	HSPC196		ARP3 actin-related protein 3 homolog B (yeast)	ACTR3B
								hypothetical protein MGC16037	MGC16037						2',5'-oligoadenylate synthetase 1, 40/46kDa	OAS1		methionine sulfoxide reductase B3	MSRB3
								Salvador homolog 1 (Drosophila)	SAV1						ubiquitin specific peptidase 11	USP11		Full-length cDNA clone CS0DB005YG10 of Neuroblastoma Cot 10-normalized of Homo sapiens (human)
								Wilms tumor 1 associated protein	WTAP						oxysterol binding protein-like 8	OSBPL8		annexin A10	ANXA10
								protein phosphatase 2C, magnesium-dependent, catalytic subunit	PPM2C						hypothetical protein FLJ37034	FLJ37034		sulfatase modifying factor 1	SUMF1
								chromosome 18 open reading frame 54	C18orf54						chromosome 5 open reading frame 5	C5orf5		thioredoxin reductase 1	TXNRD1
								RNA binding motif protein 15	RBM15						zinc finger protein 313	ZNF313		retinoblastoma-like 2 (p130)	RBL2
								nuclear receptor subfamily 1, group D, member 2	NR1D2						zinc finger protein 7 (KOX 4, clone HF.16)	ZNF7		aldo-keto reductase family 1, member C2 (dihydrodiol dehydrogenase 2; bile acid binding protein; 3-alpha hydroxysteroid dehydrogenase, type III)	AKR1C2
								family with sequence similarity 54, member A	FAM54A						protein phosphatase 2C, magnesium-dependent, catalytic subunit	PPM2C		neuropilin 1	NRP1
								LUC7-like (S. cerevisiae)	LUC7L						nucleolar protein 1, 120kDa	NOL1		SM-11044 binding protein	SMBP
								MCM10 minichromosome maintenance deficient 10 (S. cerevisiae)	MCM10						microtubule-associated protein 1B	MAP1B		Iron-responsive element binding protein 2	IREB2
								Wilms tumor 1 associated protein	WTAP						nuclear factor of kappa light polypeptide gene enhancer in B-cells inhibitor, alpha	NFKBIA		OMA1 homolog, zinc metallopeptidase (S. cerevisiae)	OMA1
								hypothetical protein LOC283680	LOC283680						hypothetical gene supported by BX538329	DKFZp686L14188		ubiquitin specific peptidase 46	USP46
								bromodomain containing 2	BRD2						family with sequence similarity 54, member A	FAM54A		ADAM metallopeptidase with thrombospondin type 1 motif, 5 (aggrecanase-2)	ADAMTS5
								OTU domain containing 1	OTUD1						MCM10 minichromosome maintenance deficient 10 (S. cerevisiae)	MCM10		hypothetical protein FLJ20481	FLJ20481
								BTG family, member 3	BTG3						solute carrier family 3 (activators of dibasic and neutral amino acid transport), member 2	SLC3A2		reticulocalbin 2, EF-hand calcium binding domain	RCN2
								pim-3 oncogene	PIM3						BCL2-associated athanogene 5	BAG5		heat shock 70kDa protein 8	HSPA8
								interleukin 7 receptor /// interleukin 7 receptor	IL7R						bystin-like	BYSL		Male sterility domain containing 1	MLSTD1
								Ras-like without CAAX 1	RIT1						vitamin D (1,25- dihydroxyvitamin D3) receptor	VDR		decorin	DCN
								PMS1 postmeiotic segregation increased 1 (S. cerevisiae)	PMS1						polymerase (RNA) III (DNA directed) polypeptide C (62kD)	POLR3C		family with sequence similarity 62 (C2 domain containing) member B	FAM62B
								serpin peptidase inhibitor, clade E (nexin, plasminogen activator inhibitor type 1), member 1	SERPINE1						RNA binding motif protein 15	RBM15		hypothetical protein LOC143381	LOC143381
								ring finger protein 138	RNF138						immediate early response 2	IER2		KIAA0114 gene product	KIAA0114
								Cbp/p300-interacting transactivator, with Glu/Asp-rich carboxy-terminal domain, 2	CITED2						PRKR interacting protein 1 (IL11 inducible)	PRKRIP1		Mannosidase, alpha, class 1A, member 2	MAN1A2
								p8 protein (candidate of metastasis 1)	P8						vacuolar protein sorting 37B (yeast) /// vacuolar protein sorting 37B (yeast)	VPS37B		CDNA FLJ41489 fis, clone BRTHA2004582
								Metal response element binding transcription factor 2	M96						DEAD (Asp-Glu-Ala-Asp) box polypeptide 58	DDX58		Zyg-11 homolog B (C. elegans)	FLJ13456
								cyclin-dependent kinase inhibitor 1A (p21, Cip1)	CDKN1A						zinc finger protein 259	ZNF259		Transcribed locus
								poliovirus receptor	PVR						chromosome 1 open reading frame 163	C1orf163		nuclear transcription factor Y, beta	NFYB
								eukaryotic translation initiation factor 1	EIF1						serpin peptidase inhibitor, clade E (nexin, plasminogen activator inhibitor type 1), member 1	SERPINE1		armadillo repeat containing 9	ARMC9
								A kinase (PRKA) anchor protein 2 /// PALM2-AKAP2 protein	AKAP2 /// PALM2-AKAP2						phosphatidylserine decarboxylase	PISD		tubulin-specific chaperone e	TBCE
								chromosome 5 open reading frame 5	C5orf5						CASP8 and FADD-like apoptosis regulator	CFLAR		low density lipoprotein receptor (familial hypercholesterolemia)	LDLR
								PRKR interacting protein 1 (IL11 inducible)	PRKRIP1						SP110 nuclear body protein	SP110		Sec23 homolog A (S. cerevisiae)	SEC23A
								DEAD (Asp-Glu-Ala-Asp) box polypeptide 20	DDX20						Chromosome 1 open reading frame 33	C1orf33		phosphorylase kinase, beta	PHKB
								RNA binding motif protein 13 /// RNA binding motif protein 13	RBM13						DEAH (Asp-Glu-Ala-His) box polypeptide 33	DHX33		isopentenyl-diphosphate delta isomerase 1	IDI1
								WD repeat domain 33	WDR33						transportin 1	TNPO1		amyotrophic lateral sclerosis 2 (juvenile) chromosome region, candidate 19	ALS2CR19
								LETM1 domain containing 1	LETMD1						translocated promoter region (to activated MET oncogene)	TPR		activated leukocyte cell adhesion molecule	ALCAM
								LUC7-like (S. cerevisiae)	LUC7L						chromosome 18 open reading frame 54	C18orf54
								vitamin D (1,25- dihydroxyvitamin D3) receptor	VDR						KIAA1632	KIAA1632		RAB31, member RAS oncogene family	RAB31
								tripartite motif-containing 68	TRIM68						hypothetical protein BC015148	LOC93081		Transcribed locus
								RING1 and YY1 binding protein	RYBP						v-ets erythroblastosis virus E26 oncogene homolog 1 (avian)	ETS1		hypothetical protein FLJ22104	FLJ22104
								zinc finger protein 313	ZNF313						CASP8 and FADD-like apoptosis regulator	CFLAR		solute carrier family 6 (neurotransmitter transporter, taurine), member 6	SLC6A6
								Hypothetical protein FLJ36031	FLJ36031						hypothetical protein FLJ13912	FLJ13912		hypothetical protein FLJ11273	FLJ11273
								ribosomal protein L37	RPL37						Homo sapiens, clone IMAGE:5225774, mRNA			myosin VA (heavy polypeptide 12, myoxin)	MYO5A
								La ribonucleoprotein domain family, member 6	LARP6						chromosome 21 open reading frame 6	C21orf6		Hypothetical gene supported by AK094796
								insulin receptor substrate 2	IRS2						putatative 28 kDa protein	LOC56902		aminopeptidase puromycin sensitive	NPEPPS
								zinc finger protein 673	ZNF673						MCM10 minichromosome maintenance deficient 10 (S. cerevisiae)	MCM10		crystallin, zeta (quinone reductase)-like 1	CRYZL1
								DEAD (Asp-Glu-Ala-Asp) box polypeptide 20	DDX20						natural killer-tumor recognition sequence	NKTR		choroideremia-like (Rab escort protein 2)	CHML
								telomeric repeat binding factor 2	TERF2						EPH receptor A2	EPHA2		2,3-bisphosphoglycerate mutase /// 2,3-bisphosphoglycerate mutase	BPGM
								interleukin 1, beta	IL1B						NOL1/NOP2/Sun domain family, member 5	NSUN5		anthrax toxin receptor 1	ANTXR1
								v-ets erythroblastosis virus E26 oncogene homolog 1 (avian)	ETS1						poliovirus receptor	PVR		ADP-ribosylation-like factor 6 interacting protein 5	ARL6IP5
								chromosome 10 open reading frame 22	C10orf22						v-Ki-ras2 Kirsten rat sarcoma viral oncogene homolog	KRAS			AKR1C2
								nuclear receptor subfamily 1, group D, member 2	NR1D2						splicing factor YT521-B	YT521		tryptophan rich basic protein	WRB
								family with sequence similarity 76, member B	FAM76B						guanylate binding protein 1, interferon-inducible, 67kDa	GBP1		CDNA FLJ12815 fis, clone NT2RP2002546
															splicing factor 3b, subunit 1, 155kDa	SF3B1		CDC20-like protein	FLJ37927
								TAF4b RNA polymerase II, TATA box binding protein (TBP)-associated factor, 105kDa	TAF4B						chromosome 20 open reading frame 111	C20orf111		sperm autoantigenic protein 17	SPA17
								chondroitin sulfate GalNAcT-2	GALNACT-2						Down syndrome critical region gene 1	DSCR1		choroideremia-like (Rab escort protein 2)	CHML
								eukaryotic translation initiation factor 1	EIF1						tripartite motif-containing 21	TRIM21		chromosome 10 open reading frame 10	C10orf10
								myb-like, SWIRM and MPN domains 1	MYSM1						Wilms tumor 1 associated protein	WTAP		tissue factor pathway inhibitor (lipoprotein-associated coagulation inhibitor)	TFPI
								peroxisomal proliferator-activated receptor A interacting complex 285	PRIC285						Chromosome 8 open reading frame 53	MGC14595		amyloid beta (A4) precursor protein-binding, family B, member 1 interacting protein	APBB1IP
								zinc finger protein 689	ZNF689						chromosome 22 open reading frame 18	C22orf18		LMBR1 domain containing 1	LMBRD1
								tumor necrosis factor receptor superfamily, member 10b	TNFRSF10B									discoidin domain receptor family, member 1	DDR1
								hypothetical protein HSPC196	HSPC196						hypothetical protein FLJ10769	FLJ10769		hypothetical protein DKFZp434L142	DKFZp434L142
								bromodomain containing 2	BRD2						MKI67 (FHA domain) interacting nucleolar phosphoprotein	MKI67IP		Family with sequence similarity 20, member C	ITPR2
								transaldolase 1 /// similar to RPE-spondin	TALDO1 /// HSUP1						PIN2-interacting protein 1	PINX1		CDC14 cell division cycle 14 homolog B (S. cerevisiae)	CDC14B
								Chromosome 8 open reading frame 53	MGC14595						chromosome 18 open reading frame 24	C18orf24		retinoic acid induced 17	RAI17
								E2F transcription factor 8	E2F8						DEAH (Asp-Glu-Ala-His) box polypeptide 36	DHX36		progesterone receptor membrane component 2	PGRMC2
								v-ets erythroblastosis virus E26 oncogene homolog 1 (avian)	ETS1						translokin	PIG8		heterogeneous nuclear ribonucleoprotein D-like	HNRPDL
								metal response element binding transcription factor 2	MTF2						GATA zinc finger domain containing 1	GATAD1		phosphoglucomutase 2-like 1	PGM2L1
								zinc finger protein 451	ZNF451						transmembrane, prostate androgen induced RNA	TMEPAI		acyl-Coenzyme A dehydrogenase, short/branched chain	ACADSB
								heat shock 22kDa protein 8	HSPB8						peroxisomal proliferator-activated receptor A interacting complex 285	PRIC285		protein inhibitor of activated STAT, 1	PIAS1
								zinc finger and BTB domain containing 11	ZBTB11						cytidine and dCMP deaminase domain containing 1	CDADC1		SEC15-like 2 (S. cerevisiae)	SEC15L2
								cytoplasmic polyadenylation element binding protein 2	CPEB2						likely ortholog of mouse immediate early response, erythropoietin 4	LEREPO4		heat shock 70kDa protein 1A /// heat shock 70kDa protein 1B	HSPA1A /// HSPA1B
								ring finger and CHY zinc finger domain containing 1	RCHY1						hypothetical protein MGC2574	MGC2574		squalene epoxidase	SQLE
								zinc finger protein 75a	ZNF75A						v-maf musculoaponeurotic fibrosarcoma oncogene homolog G (avian)	MAFG		CD24 antigen (small cell lung carcinoma cluster 4 antigen)	CD24
								hypothetical protein FLJ37034	FLJ37034						superoxide dismutase 2, mitochondrial	SOD2		myotubularin related protein 10	MTMR10
								MLF1 interacting protein	MLF1IP						B-cell translocation gene 1, anti-proliferative	BTG1		annexin A3	ANXA3
								kelch-like 21 (Drosophila)	KLHL21						kinesin family member C3	KIFC3		regulatory factor X domain containing 2	RFXDC2
								zinc finger protein 267	ZNF267						SON DNA binding protein	SON		juxtaposed with another zinc finger gene 1	JAZF1
								OTU domain containing 1	OTUD1						hypothetical protein FLJ31033	FLJ31033		membrane cofactor protein (CD46, trophoblast-lymphocyte cross-reactive antigen)	MCP
								zinc finger protein 313	ZNF313						glycyl-tRNA synthetase	GARS		protein phosphatase 3 (formerly 2B), catalytic subunit, alpha isoform (calcineurin A alpha)	PPP3CA
								chromosome 1 open reading frame 107	C1orf107						bicaudal D homolog 1 (Drosophila)	BICD1		Glucocorticoid receptor DNA binding factor 1	GRLF1
								nucleolar protein 1, 120kDa	NOL1						regulatory solute carrier protein, family 1, member 1	RSC1A1		transmembrane 4 L six family member 1	TM4SF1
								exocyst complex component 8	EXOC8						ubiquitin specific peptidase 36	USP36		GGA binding partner	FLJ11088
								inhibitor of growth family, member 2	ING2						dual specificity phosphatase 12	DUSP12		keratin 19	KRT19
								zinc finger protein 436	ZNF436						transportin 1	TNPO1		Annexin A8	ANXA8
								hypothetical protein FLJ10719	FLJ10719						killer cell lectin-like receptor subfamily C, member 1 /// killer cell lectin-like receptor subfamily C, member 2	KLRC1 /// KLRC2		transducin (beta)-like 1X-linked	TBL1X
								Growth arrest-specific 2 like 3	GAS2L3						down-regulator of transcription 1, TBP-binding (negative cofactor 2)	DR1
								chromosome 18 open reading frame 24	C18orf24						interleukin enhancer binding factor 3, 90kDa	ILF3		family with sequence similarity 13, member A1	FAM13A1
								LOC440309							ets variant gene 5 (ets-related molecule)	ETV5		Transcribed locus
								Transforming growth factor, beta 2	TGFB2						zinc finger protein 436	ZNF436		spastin	SPAST
								insulin receptor substrate 2	IRS2						chromosome 1 open reading frame 71	C1orf71		transmembrane protein 30A	TMEM30A
															FOS-like antigen 2	FOSL2		EGF-like repeats and discoidin I-like domains 3	EDIL3
								MCM10 minichromosome maintenance deficient 10 (S. cerevisiae)	MCM10						receptor-interacting serine-threonine kinase 2	RIPK2		armadillo repeat containing 9	ARMC9
								hypothetical protein MGC4268	MGC4268						eukaryotic translation initiation factor 5A2	EIF5A2		C1GALT1-specific chaperone 1	C1GALT1C1
								SERTA domain containing 1	SERTAD1						CDNA clone IMAGE:3885734			KIAA0776	KIAA0776
								chromosome 1 open reading frame 107	C1orf107						PPAR binding protein	PPARBP		reticulon 4 interacting protein 1 /// reticulon 4 interacting protein 1	RTN4IP1
								solute carrier family 43, member 3	SLC43A3						hypothetical protein FLJ10534	FLJ10534		HEG homolog 1 (zebrafish)	HEG
								eukaryotic translation initiation factor 1	EIF1						ELL associated factor 1	EAF1		stanniocalcin 1	STC1
								Interleukin 7 receptor	IL7R						LOC124491	LOC124491		succinate-CoA ligase, GDP-forming, beta subunit	SUCLG2
								polymerase (RNA) I polypeptide C, 30kDa	POLR1C						Cullin 4A	CUL4A		aspartate beta-hydroxylase	ASPH
								hypothetical protein MGC10471 /// hypothetical protein MGC10471	MGC10471						polyribonucleotide nucleotidyltransferase 1	PNPT1		chromosome 14 open reading frame 125	C14orf125
								SCY1-like 1 binding protein 1	SCYL1BP1						hairy and enhancer of split 1, (Drosophila)	HES1		utrophin (homologous to dystrophin)	UTRN
								hypothetical protein FLJ40629	FLJ40629						epithelial protein lost in neoplasm beta	EPLIN		Hypothetical protein MGC27019	MGC27019
								tribbles homolog 1 (Drosophila)	TRIB1						THAP domain containing 10	THAP10		adducin 3 (gamma)	ADD3
								hypothetical protein FLJ39370	FLJ39370						cystinosis, nephropathic	CTNS		ELMO domain containing 2	ELMOD2
								NOL1/NOP2/Sun domain family, member 5	NSUN5						CDNA clone IMAGE:5531727			Transcribed locus, moderately similar to XP_517655.1 PREDICTED: similar to KIAA0825 protein [Pan troglodytes]
								G patch domain containing 4	GPATC4						adenosine A2b receptor	ADORA2B		CREBBP/EP300 inhibitor 1 /// CREBBP/EP300 inhibitor 1	CRI1
								RNA binding motif protein 16	RBM16						ubiquitin associated protein 2	UBAP2		CDNA clone IMAGE:5311129
								hypothetical protein DKFZp434K1421	DKFZP434K1421						transportin 1	TNPO1		heat shock 70kDa protein 1B	HSPA1B
								KIAA0157	KIAA0157						eukaryotic translation initiation factor 5	EIF5
								eukaryotic translation initiation factor 5	EIF5						zinc finger protein 295	ZNF295		protein phosphatase 2 (formerly 2A), regulatory subunit B (PR 52), beta isoform	PPP2R2B
								solute carrier family 43, member 3	SLC43A3						dual-specificity tyrosine-(Y)-phosphorylation regulated kinase 3	DYRK3		BCL2/adenovirus E1B 19kDa interacting protein 3-like /// BCL2/adenovirus E1B 19kDa interacting protein 3-like	BNIP3L
								chromosome 1 open reading frame 128	C1orf128						zinc finger protein 336	ZNF336		ribosomal protein S6 kinase, 90kDa, polypeptide 3	RPS6KA3
								KIAA0409 protein	KIAA0409						Transcribed locus			squalene epoxidase	SQLE
								Cas-Br-M (murine) ecotropic retroviral transforming sequence-like 1	CBLL1						solute carrier family 43, member 3	SLC43A3		HCV F-transactivated protein 1	LOC401152
								2'-5'-oligoadenylate synthetase-like	OASL						protein kinase N2	PKN2		transmembrane protein 30A	TMEM30A
								hypothetical protein FLJ10081	FLJ10081						forkhead box C1	FOXC1		protease, serine, 23	PRSS23
								hypothetical protein MGC26885	MGC26885						NMDA receptor regulated 1	NARG1		CDNA clone IMAGE:5298223
								peptidylprolyl isomerase F (cyclophilin F)	PPIF						ectodermal-neural cortex (with BTB-like domain)	ENC1		bone morphogenetic protein receptor, type IA	BMPR1A
								interferon regulatory factor 2 binding protein 2	IRF2BP2						hypothetical protein LOC129607	LOC129607		protein phosphatase 2, regulatory subunit B (B56), gamma isoform	PPP2R5C
								polymerase (RNA) III (DNA directed) polypeptide C (62kD)	POLR3C						RNA binding motif protein 15	RBM15		Tensin 3	TENS1
								ATPase family, AAA domain containing 2	ATAD2						connective tissue growth factor	CTGF		protein phosphatase 2, regulatory subunit B (B56), gamma isoform	PPP2R5C
								eukaryotic translation initiation factor 5	EIF5						F-box protein 45	FBXO45		reticulon 4 interacting protein 1	RTN4IP1
								TBP-1 interacting protein	TBPIP						v-ets erythroblastosis virus E26 oncogene homolog 2 (avian)	ETS2		isopentenyl-diphosphate delta isomerase 1	IDI1
								eukaryotic translation initiation factor 5	EIF5						V-abl Abelson murine leukemia viral oncogene homolog 2 (arg, Abelson-related gene)	ABL2		HCF-binding transcription factor Zhangfei	ZF
								zinc finger protein 273	ZNF273						peptidylprolyl isomerase F (cyclophilin F)	PPIF		microRNA 21	MIRN21
								peptidylprolyl isomerase F (cyclophilin F)	PPIF						RNA terminal phosphate cyclase-like 1	RCL1		phosphodiesterase 7B	PDE7B
								phosphatidylserine decarboxylase	PISD						retinoblastoma binding protein 6	RBBP6		syntaxin 8	STX8
								jub, ajuba homolog (Xenopus laevis)	JUB						protein predicted by clone 23733	HSU79274		deafness locus associated putative guanine nucleotide exchange factor	DELGEF
								BTB and CNC homology 1, basic leucine zipper transcription factor 1	BACH1						hypothetical protein MGC5618	MGC5618		transmembrane 4 L six family member 18	TM4SF18
								solute carrier family 7 (cationic amino acid transporter, y+ system), member 1	SLC7A1						hypothetical gene supported by AK091718	LOC401504		cytochrome b reductase 1	CYBRD1
								family with sequence similarity 46, member B	FAM46B						family with sequence similarity 46, member B	FAM46B		chromosome 20 open reading frame 23	C20orf23
								msh homeo box homolog 1 (Drosophila)	MSX1						dual specificity phosphatase 3 (vaccinia virus phosphatase VH1-related)	DUSP3		hypothetical protein LOC339766	LOC339766
								hypothetical protein MGC16075	MGC16075						nuclear fragile X mental retardation protein interacting protein 1	NUFIP1		Nuclear receptor subfamily 2, group F, member 1	NR2F1
								transportin 2 (importin 3, karyopherin beta 2b)	TNPO2						D4, zinc and double PHD fingers family 2	DPF2		family with sequence similarity 3, member C	FAM3C
								telomeric repeat binding factor 2, interacting protein	TERF2IP						PRP4 pre-mRNA processing factor 4 homolog (yeast)	PRPF4		cofactor required for Sp1 transcriptional activation, subunit 2, 150kDa	CRSP2
								cysteinyl-tRNA synthetase	CARS						RNA methyltransferase like 1	RNMTL1		flavin containing monooxygenase 3	FMO3
								cold inducible RNA binding protein	CIRBP						glutamic pyruvate transaminase (alanine aminotransferase) 2	GPT2		solute carrier family 39 (metal ion transporter), member 11	SLC39A11
								glycyl-tRNA synthetase	GARS						hypothetical protein MGC11266	MGC11266		RAB2, member RAS oncogene family	RAB2
								ankyrin repeat and BTB (POZ) domain containing 2	ABTB2						p8 protein (candidate of metastasis 1)	P8		CD24 antigen (small cell lung carcinoma cluster 4 antigen)	CD24
								superoxide dismutase 2, mitochondrial	SOD2						SECIS binding protein 2	SECISBP2		EH domain binding protein 1	EHBP1
								AXIN1 up-regulated 1	AXUD1						GATA zinc finger domain containing 1	GATAD1		Solute carrier family 18 (vesicular monoamine), member 2	SLC18A2
								ring finger and CHY zinc finger domain containing 1	RCHY1						MKI67 (FHA domain) interacting nucleolar phosphoprotein	MKI67IP		hypothetical protein FLJ30596	FLJ30596
								HLA complex group 18	HCG18						poly (ADP-ribose) polymerase family, member 12	PARP12		sorting nexin 25	SNX25
								hypothetical protein LOC201725	LOC201725						hect domain and RLD 6	HERC6		Microtubule-associated protein 2	MAP2
								protein kinase, membrane associated tyrosine/threonine 1	PKMYT1						RNA binding motif protein 10	RBM10		regulator of G-protein signalling 2, 24kDa	RGS2
								CCAAT/enhancer binding protein (C/EBP), beta	CEBPB						tripartite motif-containing 38	TRIM38		Son of sevenless homolog 1 (Drosophila)	SOS1
								hypothetical protein FLJ10719	FLJ10719						RNA binding motif protein 10	RBM10		Transcribed locus
								TRM1 tRNA methyltransferase 1 homolog (S. cerevisiae)	TRMT1						PPAR binding protein	PPARBP		poly(A) polymerase alpha	PAPOLA
								RAP1 interacting factor homolog (yeast)	RIF1						PDZ and LIM domain 4	PDLIM4		RAB40B, member RAS oncogene family	RAB40B
								ataxin 1	ATXN1						cirrhosis, autosomal recessive 1A (cirhin)	CIRH1A		similar to RIKEN cDNA 5730421E18 gene	MGC14798
								dual specificity phosphatase 14	DUSP14						dual specificity phosphatase 14	DUSP14		heterogeneous nuclear ribonucleoprotein A3	HNRPA3
								DEAD (Asp-Glu-Ala-Asp) box polypeptide 21 /// DEAD (Asp-Glu-Ala-Asp) box polypeptide 21	DDX21						villin 2 (ezrin)	VIL2		stearoyl-CoA desaturase (delta-9-desaturase)	SCD
								PAP associated domain containing 1	PAPD1						comparative gene identification transcript 37	CGI-37		stanniocalcin 1	STC1
								MORC family CW-type zinc finger 3	MORC3						chromosome 1 open reading frame 55	C1orf55		latexin	LXN
								hairy and enhancer of split 4 (Drosophila)	HES4						DEAD (Asp-Glu-Ala-Asp) box polypeptide 55	DDX55		sema domain, seven thrombospondin repeats (type 1 and type 1-like), transmembrane domain (TM) and short cytoplasmic domain, (semaphorin) 5A	SEMA5A
								Ras association (RalGDS/AF-6) and pleckstrin homology domains 1	RAPH1						zinc finger protein 131 (clone pHZ-10)	ZNF131		solute carrier family 12 (sodium/potassium/chloride transporters), member 2	SLC12A2
								zinc finger and BTB domain containing 2	ZBTB2						eukaryotic translation initiation factor 5	EIF5		fucosyltransferase 8 (alpha (1,6) fucosyltransferase)	FUT8
								Hypothetical protein FLJ35779	FLJ35779						CXYorf1-related protein /// CXYorf1-related protein /// CXYorf1-related protein	LOC349338 /// FLJ25222 /// MGC52000		CDNA clone IMAGE:4152983
								YY1 associated protein 1	YY1AP1						purine-rich element binding protein A	PURA		somatostatin receptor 1	SSTR1
															target of EGR1, member 1 (nuclear)	TOE1		family with sequence similarity 76, member B	FAM76B
								chromosome 10 open reading frame 22	C10orf22						origin recognition complex, subunit 6 homolog-like (yeast)	ORC6L		serine/threonine kinase 3 (STE20 homolog, yeast)	STK3
								KIAA0690	KIAA0690						eukaryotic translation initiation factor 1	EIF1		family with sequence similarity 69, member A	FAM69A
								ORM1-like 1 (S. cerevisiae)	ORMDL1						neural precursor cell expressed, developmentally down-regulated 9	NEDD9		hypothetical protein FLJ30596	FLJ30596
								Homo sapiens, clone IMAGE:3906992, mRNA							transcription termination factor, RNA polymerase I	TTF1		Meis1, myeloid ecotropic viral integration site 1 homolog 2 (mouse)	MEIS2
								polymerase (RNA) I polypeptide C, 30kDa	POLR1C						tetraspanin 5 /// tetraspanin 5	TSPAN5		CD24 antigen (small cell lung carcinoma cluster 4 antigen)	CD24
								chromosome 10 open reading frame 18	C10orf18						T-cell activation protein phosphatase 2C	TA-PP2C		GRIK2=GluR6 kainate receptor {3' untranslated region, TAA trinucleotide repeats} [human, caudate/putamen, mRNA Partial, 540 nt]
								WD repeat domain 74 /// WD repeat domain 74	WDR74						interleukin 1, beta	IL1B		Opsin 1 (cone pigments), short-wave-sensitive (color blindness, tritan)	OPN1SW
								MRNA full length insert cDNA clone EUROIMAGE 966164							tRNA isopentenyltransferase 1	TRIT1		KIAA1102 protein	KIAA1102
								Interleukin-1 receptor-associated kinase 1 binding protein 1	IRAK1BP1						V-abl Abelson murine leukemia viral oncogene homolog 2 (arg, Abelson-related gene)	ABL2		Ubiquitin specific peptidase 48	USP48
								RIO kinase 1 (yeast) /// RIO kinase 1 (yeast)	RIOK1						DEAD/H (Asp-Glu-Ala-Asp/His) box polypeptide 11 (CHL1-like helicase homolog, S. cerevisiae) /// DEAD/H (Asp-Glu-Ala-Asp/His) box polypeptide 11 (CHL1-like helicase homolog, S. cerevisiae)	DDX11		stanniocalcin 1	STC1
								chromosome 6 open reading frame 48	C6orf48						helicase, lymphoid-specific	HELLS		Thyroid hormone receptor interactor 12	TRIP12
								chromosome 9 open reading frame 97 /// chromosome 9 open reading frame 97	C9orf97						myxovirus (influenza virus) resistance 2 (mouse)	MX2		glucan (1,4-alpha-), branching enzyme 1 (glycogen branching enzyme, Andersen disease, glycogen storage disease type IV)	GBE1
								CASP8 associated protein 2	CASP8AP2						zinc finger protein 598	ZNF598		chromosome 7 open reading frame 29	C7orf29
								centromere protein H	CENPH						zinc finger protein 317	ZNF317		collagen, type V, alpha 1	COL5A1
								suppressor of variegation 3-9 homolog 2 (Drosophila)	SUV39H2						kelch-like 21 (Drosophila)	KLHL21		growth arrest-specific 1	GAS1
								V-abl Abelson murine leukemia viral oncogene homolog 2 (arg, Abelson-related gene)	ABL2						pleckstrin homology domain containing, family A (phosphoinositide binding specific) member 2	PLEKHA2		sterol-C4-methyl oxidase-like	SC4MOL
								zinc finger protein 3 (A8-51)	ZNF3						N-acetyltransferase 9	NAT9		Guanine nucleotide binding protein (G protein), q polypeptide	GNAQ
								hypothetical protein BC015148	LOC93081						seryl-tRNA synthetase	SARS		stearoyl-CoA desaturase (delta-9-desaturase)	SCD
								replication factor C (activator 1) 3, 38kDa	RFC3						transducer of ERBB2, 2	TOB2		CD24 antigen (small cell lung carcinoma cluster 4 antigen)	CD24
								butyrophilin, subfamily 2, member A1	BTN2A1						alanyl-tRNA synthetase	AARS		DNA-damage-inducible transcript 4	DDIT4
								nuclear factor of kappa light polypeptide gene enhancer in B-cells inhibitor, alpha	NFKBIA						leukemia inhibitory factor (cholinergic differentiation factor)	LIF		chromosome 14 open reading frame 147	C14orf147
								RAD51 associated protein 1	RAD51AP1						apoptosis-related protein PNAS-1	FLJ39616		activated leukocyte cell adhesion molecule	ALCAM
								polymerase (RNA) I associated factor 1	PRAF1						chromosome 20 open reading frame 172	C20orf172		Syntrophin, beta 2 (dystrophin-associated protein A1, 59kDa, basic component 2)	SNTB2
								establishment of cohesion 1 homolog 2 (S. cerevisiae)	ESCO2						G protein-coupled receptor 175	GPR175		stearoyl-CoA desaturase (delta-9-desaturase) /// stearoyl-CoA desaturase (delta-9-desaturase)	SCD
								hypothetical protein FLJ11000	FLJ11000						DnaJ (Hsp40) homolog, subfamily B, member 14	DNAJB14		IQ motif containing GTPase activating protein 2	IQGAP2
								nucleolar protein 5A (56kDa with KKE/D repeat)	NOL5A						signal transducer and activator of transcription 1, 91kDa	STAT1		KIAA1102 protein	KIAA1102
								hypothetical protein FLJ36031	FLJ36031						hypothetical protein LOC283459	15E1.2		phospholipid scramblase 4	PLSCR4
								paraneoplastic antigen MA2	PNMA2						eukaryotic translation initiation factor 4 gamma, 1	EIF4G1		CD24 antigen (small cell lung carcinoma cluster 4 antigen)	CD24
								transcription factor A, mitochondrial	TFAM						hypothetical protein MGC16075	MGC16075		hypothetical gene supported by AK090616	FLJ33297
								CDC42 effector protein (Rho GTPase binding) 1	CDC42EP1						IQ motif containing B1 /// IQ motif containing B1	IQCB1		protein tyrosine phosphatase, receptor type, K	PTPRK
								KIAA1632	KIAA1632						FIP1 like 1 (S. cerevisiae) /// FIP1 like 1 (S. cerevisiae)	FIP1L1		3-hydroxy-3-methylglutaryl-Coenzyme A reductase	HMGCR
								TP53 regulating kinase	TP53RK						hypothetical protein LOC283454	LOC283454		CDNA FLJ26120 fis, clone SYN00419
								RNA terminal phosphate cyclase-like 1	RCL1						RNA binding motif protein 5	RBM5		CAP, adenylate cyclase-associated protein, 2 (yeast)	CAP2
								butyrophilin, subfamily 2, member A1	BTN2A1						ubiquitin-conjugating enzyme E2H (UBC8 homolog, yeast)	UBE2H		dystrophin (muscular dystrophy, Duchenne and Becker types)	DMD
								zinc finger protein 336	ZNF336						zinc finger protein 232	ZNF232		Nuclear receptor coactivator 2 /// Nuclear receptor coactivator 2	NCOA2
								chromosome 21 open reading frame 6	C21orf6						pleckstrin homology domain interacting protein	PHIP		sulfatase 1	SULF1
								zinc finger protein 131 (clone pHZ-10)	ZNF131						tripartite motif-containing 26	TRIM26		Hypothetical protein MGC34646	MGC34646
								interferon regulatory factor 2 binding protein 2	IRF2BP2						eukaryotic translation initiation factor 1	EIF1		stearoyl-CoA desaturase (delta-9-desaturase)	SCD
								ring finger protein 41	RNF41						Ubiquitin specific peptidase 53	USP53		protein tyrosine phosphatase, receptor type, M	PTPRM
								signal-induced proliferation-associated 1 like 2	SIPA1L2						hypothetical protein MGC12760 /// hypothetical protein MGC12760	MGC12760		SET and MYND domain containing 3	SMYD3
								G protein-coupled receptor 175	GPR175						hypothetical protein FLJ20425	LYAR		opsin 3 (encephalopsin, panopsin)	OPN3
								apolipoprotein L, 6	APOL6						formin binding protein 3	FNBP3		hydroxysteroid (17-beta) dehydrogenase 6	HSD17B6
								WW domain binding protein 11	WBP11						histamine receptor H1	HRH1		Ribosomal protein L5	LOC388650
								zinc finger protein 598	ZNF598						down-regulator of transcription 1, TBP-binding (negative cofactor 2)	DR1		sulfatase 1	SULF1
								putative protein product of Nbla00058	NBLA00058						TRM5 tRNA methyltransferase 5 homolog (S. cerevisiae)	TRMT5		CD24 antigen (small cell lung carcinoma cluster 4 antigen)	CD24
								uncharacterized bone marrow protein BM039	BM039						hypothetical protein FLJ38482	FLJ38482		collagen, type V, alpha 1	COL5A1
								DEAD (Asp-Glu-Ala-Asp) box polypeptide 55	DDX55						ankyrin repeat domain 32	ANKRD32		Stearoyl-CoA desaturase (delta-9-desaturase)	SCD
								ATPase family, AAA domain containing 2	ATAD2						zinc finger protein 21 (KOX 14)	ZNF21		ELOVL family member 6, elongation of long chain fatty acids (FEN1/Elo2, SUR4/Elo3-like, yeast)	ELOVL6
								bystin-like	BYSL						chromosome 1 open reading frame 163	C1orf163		solute carrier family 39 (zinc transporter), member 10	SLC39A10
								origin recognition complex, subunit 1-like (yeast)	ORC1L						zinc finger protein 297B	ZNF297B		Tetraspanin 13	TM4SF13
								chromosome 1 open reading frame 163	C1orf163						hypothetical protein FLJ10081	FLJ10081		CDNA clone IMAGE:4794726
								human immunodeficiency virus type I enhancer binding protein 2	HIVEP2						myelin basic protein	MBP		EGF-like repeats and discoidin I-like domains 3	EDIL3
								PDZ and LIM domain 4	PDLIM4						LATS, large tumor suppressor, homolog 2 (Drosophila)	LATS2		hypothetical LOC283677	LOC283677
								vacuolar protein sorting 37B (yeast) /// vacuolar protein sorting 37B (yeast)	VPS37B						UDP-N-acteylglucosamine pyrophosphorylase 1-like 1	UAP1L1		metastasis associated lung adenocarcinoma transcript 1 (non-coding RNA)	MALAT1
								KIAA1458 protein	KIAA1458						ubiquitin specific peptidase 47	USP47		Rho GTPase activating protein 28	ARHGAP28
								PALM2-AKAP2 protein	PALM2-AKAP2						interferon, alpha-inducible protein (clone IFI-15K)	G1P2		aldo-keto reductase family 1, member B10 (aldose reductase)	AKR1B10
								glucocorticoid modulatory element binding protein 2	GMEB2						zinc finger RNA binding protein	ZFR		ecotropic viral integration site 5	EVI5
								intercellular adhesion molecule 1 (CD54), human rhinovirus receptor	ICAM1						putative protein product of Nbla03831	NBLA03831		neurobeachin	NBEA
								Rab geranylgeranyltransferase, beta subunit	RABGGTB						similar to junction-mediating and regulatory protein p300 JMY	KIAA1971		ATP-binding cassette, sub-family C (CFTR/MRP), member 4	ABCC4
								polyribonucleotide nucleotidyltransferase 1	PNPT1						Hypothetical protein FLJ35779	FLJ35779		odz, odd Oz/ten-m homolog 3 (Drosophila)	ODZ3
								sestrin 2	SESN2						eukaryotic translation initiation factor 2, subunit 1 alpha, 35kDa	EIF2S1		Syntrophin, beta 2 (dystrophin-associated protein A1, 59kDa, basic component 2)	SNTB2
								Cullin 4A	CUL4A						down-regulator of transcription 1, TBP-binding (negative cofactor 2)	DR1		fibrillin 1 (Marfan syndrome)	FBN1
								jun D proto-oncogene	JUND						chromatin assembly factor 1, subunit A (p150)	CHAF1A		Heterogeneous nuclear ribonucleoprotein A2/B1	HNRPA2B1
								pantothenate kinase 2 (Hallervorden-Spatz syndrome)	PANK2						protein kinase, membrane associated tyrosine/threonine 1	PKMYT1		chromosome 2 open reading frame 10	C2orf10
								ATPase, Ca++ transporting, plasma membrane 1	ATP2B1						hypothetical gene LOC128439	LOC128439		TBC1 domain family, member 5	TBC1D5
								solute carrier family 30 (zinc transporter), member 1	SLC30A1						glutathione peroxidase 1	GPX1		kinesin family member 20A	KIF20A
								F-box protein 28	FBXO28						golgi associated PDZ and coiled-coil motif containing	GOPC		Transcribed locus
								KIAA1245 /// hypothetical protein LOC200030 /// hypothetical protein MGC8902	KIAA1245 /// LOC200030 /// MGC8902						exocyst complex component 8	EXOC8		opsin 3 (encephalopsin, panopsin) /// opsin 3 (encephalopsin, panopsin)	OPN3
								B-cell CLL/lymphoma 3	BCL3						phenylalanine-tRNA synthetase-like, alpha subunit	FARSLA		hypothetical protein LOC284611	LOC284611
								Sine oculis homeobox homolog 1 (Drosophila)	SIX1						Ras-related GTP binding C	RRAGC		SEC24 related gene family, member D (S. cerevisiae)	SEC24D
								pre-B-cell colony enhancing factor 1	PBEF1						KIAA0220-like protein /// hypothetical gene LOC283846 /// hypothetical protein 348162 /// PI-3-kinase-related kinase SMG-1 pseudogene /// similar to the PI-3-kinase-related kinase SMG-1 family pseudogene 2	LOC23117 /// DKFZp547E087 /// LOC348162 /// LOC440354 /// LOC613037		Hypothetical protein MGC34646	MGC34646
								RRN3 RNA polymerase I transcription factor homolog (yeast)	RRN3						CXYorf1-related protein	FLJ25222		collagen, type V, alpha 1	COL5A1
								dual specificity phosphatase 10	DUSP10						zinc finger protein 75a	ZNF75A		O-linked N-acetylglucosamine (GlcNAc) transferase (UDP-N-acetylglucosamine:polypeptide-N-acetylglucosaminyl transferase)	OGT
								hypothetical protein FLJ22833	FLJ22833						hypothetical protein FLJ40629	FLJ40629		aldo-keto reductase family 1, member C3 (3-alpha hydroxysteroid dehydrogenase, type II)	AKR1C3
								likely ortholog of mouse schlafen 5	MGC19764						myoneurin	MYNN		protein tyrosine phosphatase, receptor type, M	PTPRM
								hypothetical protein FLJ31033	FLJ31033						timeless-interacting protein	FLJ20516		solute carrier family 1 (neuronal/epithelial high affinity glutamate transporter, system Xag), member 1	SLC1A1
								similar to junction-mediating and regulatory protein p300 JMY	KIAA1971						zinc finger protein 259 /// zinc finger protein 259	ZNF259		flavin containing monooxygenase 3	FMO3
								PAK1 interacting protein 1	PAK1IP1						zinc finger protein 622	ZNF622		platelet derived growth factor D	PDGFD
								enhancer of zeste homolog 2 (Drosophila)	EZH2						aminolevulinate, delta-, synthase 1	ALAS1		Guanine nucleotide binding protein (G protein), q polypeptide	GNAQ
								Bardet-Biedl syndrome 4	BBS4						TSC22 domain family, member 1	TSC22D1		Ral GEF with PH domain and SH3 binding motif 2	RALGPS2
								metal response element binding transcription factor 2	MTF2						cirrhosis, autosomal recessive 1A (cirhin)	CIRH1A		Solute carrier family 18 (vesicular monoamine), member 2	SLC18A2
								vestigial-like 3	VGL-3						LOC399491 protein	LOC399491		ELOVL family member 6, elongation of long chain fatty acids (FEN1/Elo2, SUR4/Elo3-like, yeast)	ELOVL6
								v-maf musculoaponeurotic fibrosarcoma oncogene homolog G (avian)	MAFG						hypothetical protein BC004921	LOC93349		dihydropyrimidine dehydrogenase	DPYD
								timeless-interacting protein	FLJ20516						DEAD (Asp-Glu-Ala-Asp) box polypeptide 24	DDX24		Stanniocalcin 1	STC1
								bromodomain containing 2	BRD2						MAK10 homolog, amino-acid N-acetyltransferase subunit, (S. cerevisiae)	MAK10		RNA binding motif, single stranded interacting protein	RBMS3
								RUN and SH3 domain containing 1	RUSC1									Transcribed locus
								Full-length cDNA clone CS0DH004YM21 of T cells (Jurkat cell line) of Homo sapiens (human)							leucine rich repeat containing 37B	LRRC37B		3-hydroxy-3-methylglutaryl-Coenzyme A synthase 1 (soluble)	HMGCS1
								Full-length cDNA clone CS0DH004YM21 of T cells (Jurkat cell line) of Homo sapiens (human)							bromodomain containing 4	BRD4
								Zinc finger protein 297B	ZNF297B						pleiomorphic adenoma gene-like 2	PLAGL2		AHNAK nucleoprotein (desmoyokin)	AHNAK
								Transcribed locus							zinc finger protein 274	ZNF274		Voltage gated channel like 1	VGCNL1
								Transcribed locus							dual specificity phosphatase 4	DUSP4		adenosine kinase	ADK
								seven in absentia homolog 2 (Drosophila) /// seven in absentia homolog 2 (Drosophila)	SIAH2						chromosome 1 open reading frame 108	C1orf108		CDNA FLJ44429 fis, clone UTERU2015653
															BAT2 domain containing 1	BAT2D1		Pre-B-cell leukemia transcription factor 1	PBX1
															protein phosphatase 3 (formerly 2B), catalytic subunit, gamma isoform (calcineurin A gamma)	PPP3CC		roundabout, axon guidance receptor, homolog 1 (Drosophila)	ROBO1
															chromosome 6 open reading frame 151	C6orf151		WW domain containing oxidoreductase	WWOX
															zinc finger protein 655	ZNF655		musashi homolog 2 (Drosophila)	MSI2
															DNA replication factor	CDT1		amyotrophic lateral sclerosis 2 (juvenile) chromosome region, candidate 13	ALS2CR13
															folliculin	FLCN		RNA binding motif, single stranded interacting protein	RBMS3
															hypothetical protein FLJ10719	FLJ10719		potassium intermediate/small conductance calcium-activated channel, subfamily N, member 2	KCNN2
															ubiquitin specific peptidase 31	USP31		cytochrome c oxidase subunit VIIb2	COX7B2
															eukaryotic translation initiation factor 5	EIF5		Aminopeptidase puromycin sensitive	NPEPPS
															zinc finger protein 529	ZNF529		asparagine-linked glycosylation 14 homolog (yeast)	ALG14
															jun B proto-oncogene	JUNB		insulin induced gene 1	INSIG1
															CCR4 carbon catabolite repression 4-like (S. cerevisiae)	CCRN4L		3-hydroxy-3-methylglutaryl-Coenzyme A reductase	HMGCR
															hypothetical protein FLJ36031	FLJ36031		ribonuclease, RNase A family, 4	RNASE4
															chromosome 19 open reading frame 25	C19orf25		potassium large conductance calcium-activated channel, subfamily M, alpha member 1	KCNMA1
															eukaryotic translation initiation factor 1	EIF1		Lumican	LUM
															ring finger and CHY zinc finger domain containing 1	RCHY1		sulfatase 1	SULF1
															zinc finger protein 227	ZNF227		Serologically defined colon cancer antigen 8	AKT3
															zinc finger protein 200	ZNF200		leptin receptor	LEPR
															DEAD (Asp-Glu-Ala-Asp) box polypeptide 20	DDX20		ribonuclease, RNase A family, 4	RNASE4
															SP110 nuclear body protein	SP110		CDNA clone IMAGE:5286019
															exosome component 2	EXOSC2		F-box and leucine-rich repeat protein 17	FBXL17
															CDNA FLJ11489 fis, clone HEMBA1001915			hypothetical protein FLJ30596	FLJ30596
															thioredoxin reductase 2	TXNRD2		CDNA: FLJ22539 fis, clone HRC13227
															MCM10 minichromosome maintenance deficient 10 (S. cerevisiae)	MCM10		RNA binding motif, single stranded interacting protein	RBMS3
															Ribonuclease P 14kDa subunit	RPP14		Transcribed locus
															family with sequence similarity 91, member A2 /// FLJ39739 protein	FAM91A2 /// FLJ39739		Mitochondrial ribosomal protein S6	MRPS6
															interleukin 1, beta	IL1B		ankyrin repeat domain 37	ANKRD37
															ATP-binding cassette, sub-family A (ABC1), member 5	ABCA5		cadherin 6, type 2, K-cadherin (fetal kidney)	CDH6
															hypothetical protein KIAA1833	KIAA1833		insulin-like growth factor binding protein 5	IGFBP5
															methylenetetrahydrofolate dehydrogenase (NADP+ dependent) 2, methenyltetrahydrofolate cyclohydrolase	MTHFD2		CDNA FLJ12815 fis, clone NT2RP2002546
															SP110 nuclear body protein	SP110		DKFZP586A0522 protein	DKFZP586A0522
															mitochondrial ribosomal protein L46	MRPL46		tyrosinase-related protein 1	TYRP1
															transportin 2 (importin 3, karyopherin beta 2b)	TNPO2		Full-length cDNA clone CS0DD009YB17 of Neuroblastoma Cot 50-normalized of Homo sapiens (human)
															protein phosphatase 1K (PP2C domain containing)	PPM1K		3-hydroxy-3-methylglutaryl-Coenzyme A synthase 1 (soluble)	HMGCS1
															F-box protein 45	FBXO45		cystic fibrosis transmembrane conductance regulator, ATP-binding cassette (sub-family C, member 7)	CFTR
															DEAD (Asp-Glu-Ala-Asp) box polypeptide 58	DDX58		neurexin 3	NRXN3
															HtrA serine peptidase 2	HTRA2		protein kinase C, alpha	PRKCA
															bromodomain adjacent to zinc finger domain, 1A	BAZ1A		musashi homolog 2 (Drosophila)	MSI2
															caspase 8, apoptosis-related cysteine peptidase	CASP8		ataxin 1	ATXN1
															Williams Beuren syndrome chromosome region 20C	WBSCR20C		insulin induced gene 1	INSIG1
															RAB32, member RAS oncogene family	RAB32		insulin induced gene 1	INSIG1
															FLJ32363 protein	FLJ32363		phosphodiesterase 5A, cGMP-specific	PDE5A
															phosphoenolpyruvate carboxykinase 2 (mitochondrial)	PCK2		Transcribed locus
															phosphoserine aminotransferase 1	PSAT1		par-6 partitioning defective 6 homolog beta (C. elegans)	PARD6B
															WD repeat domain 73	WDR73		selenoprotein P, plasma, 1	SEPP1
															adrenocortical dysplasia homolog (mouse)	ACD		cystic fibrosis transmembrane conductance regulator, ATP-binding cassette (sub-family C, member 7)	CFTR
															NMDA receptor regulated 1-like	NARG1L		Glypican 6	GPC6
															polymerase (RNA) I polypeptide C, 30kDa	POLR1C
															regulator of G-protein signalling 3	RGS3
															chromosome 14 open reading frame 151 /// chromosome 14 open reading frame 151	C14orf151
															interferon stimulated exonuclease gene 20kDa-like 2	ISG20L2
															glutamyl-prolyl-tRNA synthetase	EPRS
															MLF1 interacting protein	MLF1IP
															interferon regulatory factor 2 binding protein 2	IRF2BP2
															KTI12 homolog, chromatin associated (S. cerevisiae)	KTI12
															HLA complex group 18	HCG18
															ubiquitin associated protein 2	UBAP2
															TAF4b RNA polymerase II, TATA box binding protein (TBP)-associated factor, 105kDa	TAF4B
															associated molecule with the SH3 domain of STAM (AMSH) like protein	AMSH-LP
															butyrophilin, subfamily 2, member A1	BTN2A1
															cyclin-dependent kinase inhibitor 1A (p21, Cip1)	CDKN1A
															Transcribed locus
															translocase of inner mitochondrial membrane 9 homolog (yeast)	TIMM9
															nuclear receptor coactivator 6 interacting protein	NCOA6IP
															nucleolar protein 9	NOL9
															RNA binding motif protein 13 /// RNA binding motif protein 13	RBM13
															ash1 (absent, small, or homeotic)-like (Drosophila)	ASH1L
															brix domain containing 1	BXDC1
															cyclin T1	CCNT1
															Hypothetical protein BC001610	LOC91661
															nibrin	NBN
															CXYorf1-related protein /// CXYorf1-related protein /// CXYorf1-related protein	LOC349338 /// FLJ25222 /// MGC52000
															hypothetical protein FLJ10719	FLJ10719
															Full-length cDNA clone CS0DH004YM21 of T cells (Jurkat cell line) of Homo sapiens (human)
															nucleoporin 62kDa	NUP62
															trafficking protein particle complex 6B	TRAPPC6B
															novel protein	RP13-15M17.2
															mitochondrial ribosomal protein S31	MRPS31
															enolase 2 (gamma, neuronal)	ENO2
															zinc finger protein 24 (KOX 17)	ZNF24
															peptidyl-prolyl isomerase G (cyclophilin G)	PPIG
															translocase of inner mitochondrial membrane 8 homolog B (yeast)	TIMM8B
															chromosome 4 open reading frame 15	C4orf15
															LETM1 domain containing 1	LETMD1
															PHD finger protein 20-like 1	PHF20L1
															Growth arrest-specific 2 like 3	GAS2L3
															DEAD (Asp-Glu-Ala-Asp) box polypeptide 21 /// DEAD (Asp-Glu-Ala-Asp) box polypeptide 21	DDX21
															polymerase (RNA) II (DNA directed) polypeptide A, 220kDa	POLR2A
															solute carrier family 35, member F2	SLC35F2
															interferon induced with helicase C domain 1	IFIH1
															fibroblast growth factor 2 (basic)	FGF2
															zinc finger protein 462	ZNF462
															chromosome 1 open reading frame 128	C1orf128
															DEAD (Asp-Glu-Ala-Asp) box polypeptide 21 /// zinc finger protein 596	DDX21 /// ZNF596
															zinc finger protein 297B	ZNF297B
															chromosome 1 open reading frame 108	C1orf108
															PALM2-AKAP2 protein	PALM2-AKAP2
															phosphoprotein enriched in astrocytes 15	PEA15
															chromosome 1 open reading frame 181	C1orf181
															DEAH (Asp-Glu-Ala-His) box polypeptide 33	DHX33
															Zic family member 2 (odd-paired homolog, Drosophila)	ZIC2
															four and a half LIM domains 3	FHL3
															pregnancy-associated plasma protein A, pappalysin 1	PAPPA
															RRN3 RNA polymerase I transcription factor homolog (yeast)	RRN3
															glutamic-oxaloacetic transaminase 1, soluble (aspartate aminotransferase 1)	GOT1
															similar to envelope protein	LOC113386
															SNF1-like kinase /// SNF1-like kinase	SNF1LK
															farnesyltransferase, CAAX box, alpha	FNTA
															prostaglandin E receptor 4 (subtype EP4)	PTGER4
															DnaJ (Hsp40) homolog, subfamily B, member 2	DNAJB2
															methionine-tRNA synthetase	MARS
															superoxide dismutase 2, mitochondrial	SOD2
															Salvador homolog 1 (Drosophila)	SAV1
															hypothetical protein MGC5309	TRG20
															Centaurin, gamma-like family, member 1	CTGLF1
															hypothetical protein FLJ25416	FLJ25416
															replication protein A2, 32kDa	RPA2
															CDC42 effector protein (Rho GTPase binding) 1	CDC42EP1
															solute carrier family 1 (glutamate/neutral amino acid transporter), member 4	SLC1A4
															RAB7, member RAS oncogene family-like 1	RAB7L1
															translocase of inner mitochondrial membrane 8 homolog A (yeast)	TIMM8A
															nuclear factor of kappa light polypeptide gene enhancer in B-cells inhibitor, beta	NFKBIB
															E2F transcription factor 8	E2F8
															dual specificity phosphatase 4	DUSP4
															Sorting nexin 5	SNX5
															dynein, cytoplasmic, light intermediate polypeptide 2	DNCLI2
															kinesin family member 2C	KIF2C
															zinc finger protein 90 homolog (mouse)	ZFP90
															KIAA1404 protein	KIAA1404
															MCM8 minichromosome maintenance deficient 8 (S. cerevisiae)	MCM8
															RAB11 family interacting protein 1 (class I)	RAB11FIP1
															Pantothenate kinase 2 (Hallervorden-Spatz syndrome)	PANK2
															hypothetical protein DKFZp434K1421	DKFZP434K1421
															TNF receptor-associated factor 4	TRAF4
															replication factor C (activator 1) 3, 38kDa	RFC3
															GAJ protein	GAJ
															hypothetical protein FLJ20719	FLJ20719
															uridine-cytidine kinase 2	UCK2
															interferon stimulated exonuclease gene 20kDa	ISG20
															polymerase (RNA) II (DNA directed) polypeptide D	POLR2D
															interferon-related developmental regulator 2	IFRD2
															solute carrier family 22 (organic cation transporter), member 4	SLC22A4
															telomeric repeat binding factor 2	TERF2
															chromobox homolog 4 (Pc class homolog, Drosophila)	CBX4
															Heterogeneous nuclear ribonucleoprotein A2/B1	HNRPA2B1
															DEAD (Asp-Glu-Ala-Asp) box polypeptide 28	DDX28
															hypothetical protein LOC153546	LOC153546
															dual specificity phosphatase 3 (vaccinia virus phosphatase VH1-related)	DUSP3
															serine/threonine kinase 4	STK4
															DNA fragmentation factor, 45kDa, alpha polypeptide	DFFA
															downregulated in ovarian cancer 1	DOC1
															acyl-Coenzyme A binding domain containing 3	ACBD3
															hypothetical protein MGC4562	MGC4562
															ribonucleotide reductase M2 polypeptide	RRM2
															RAB24, member RAS oncogene family	RAB24
															MCM7 minichromosome maintenance deficient 7 (S. cerevisiae)	MCM7
															centaurin, beta 5	CENTB5
															nucleoporin like 2	NUPL2
															eukaryotic translation initiation factor 3, subunit 10 theta, 150/170kDa	EIF3S10
															transducer of ERBB2, 1	TOB1
															Williams Beuren syndrome chromosome region 20C	WBSCR20C
															LIM and cysteine-rich domains 1	LMCD1
															Homo sapiens, clone IMAGE:5590287, mRNA
															bromodomain containing 2	BRD2
															F-box protein 5	FBXO5
															zinc finger RNA binding protein	ZFR
															deleted in liver cancer 1	DLC1
															retinoblastoma binding protein 6	RBBP6
															Fad1, flavin adenine dinucleotide synthetase, homolog (yeast)	FLAD1
															DEAH (Asp-Glu-Ala-His) box polypeptide 36	DHX36
															breast cancer 1, early onset	BRCA1
															human immunodeficiency virus type I enhancer binding protein 2	HIVEP2
															serine hydroxymethyltransferase 2 (mitochondrial)	SHMT2
															splicing factor, arginine/serine-rich 15	SFRS15
															pim-3 oncogene	PIM3
															Chromosome 20 open reading frame 111	C20orf111
															arginine vasopressin-induced 1	AVPI1
															chromosome 20 open reading frame 35	C20orf35
															FLJ22794 protein	FLJ22794
															cysteinyl-tRNA synthetase	CARS
															interleukin 6 signal transducer (gp130, oncostatin M receptor)	IL6ST
															RRS1 ribosome biogenesis regulator homolog (S. cerevisiae)	RRS1
															KIAA0423	KIAA0423
															zinc finger protein 250	ZNF250
															Similar to Formin binding protein 2 (srGAP2)
															associated molecule with the SH3 domain of STAM (AMSH) like protein	AMSH-LP
															hypothetical protein LOC221120	DEPC-1
															RING1 and YY1 binding protein	RYBP
															solute carrier family 25, member 28 /// solute carrier family 25, member 28	SLC25A28
															chromosome 6 open reading frame 150	C6orf150
															hypothetical protein DKFZp434N2030	DKFZp434N2030
															baculoviral IAP repeat-containing 2	BIRC2
															mitochondrial ribosomal protein S31	MRPS31
															chromosome 1 open reading frame 27	C1orf27
															KIAA0863 protein	KIAA0863
															phosphoglycerate dehydrogenase	PHGDH
															LOC124491	LOC124491
															solute carrier family 7 (cationic amino acid transporter, y+ system), member 1	SLC7A1
															hypothetical protein FLJ32499	FLJ32499
															CDNA clone IMAGE:6043059
															phospholipid scramblase 1	PLSCR1
															polymerase (DNA directed) kappa	POLK
															zinc finger, CCHC domain containing 8	ZCCHC8
															solute carrier family 25 (mitochondrial deoxynucleotide carrier), member 19	SLC25A19
															Chromobox homolog 5 (HP1 alpha homolog, Drosophila)	CBX5
															chromosome 10 open reading frame 22	C10orf22
															GATA zinc finger domain containing 1	GATAD1
															GrpE-like 1, mitochondrial (E. coli)	GRPEL1
															zinc finger protein 131 (clone pHZ-10)	ZNF131
															hypothetical protein FLJ11301	FLJ11301
															zinc finger protein 343	ZNF343
															WD repeat domain 22	WDR22
															nucleolar protein 8	NOL8
															metal response element binding transcription factor 2	MTF2
															hypothetical protein FLJ10826	FLJ10826
															KIAA0553 protein	KIAA0553
															hypothetical protein FLJ20719 /// AG1 protein	FLJ20719 /// AG1
															sprouty-related, EVH1 domain containing 2	SPRED2
															hypothetical protein FLJ10726	FLJ10726
															guanine nucleotide binding protein-like 2 (nucleolar)	GNL2
															methionine-tRNA synthetase	MARS
															polymerase (DNA directed) kappa	POLK
															Dishevelled associated activator of morphogenesis 1	DAAM1
															suppressor of variegation 3-9 homolog 2 (Drosophila)	SUV39H2
															nei endonuclease VIII-like 3 (E. coli)	NEIL3
															YY1 associated protein 1	YY1AP1
															hypothetical gene supported by BC062741	LOC401151
															zinc finger protein 45	ZNF45
															A kinase (PRKA) anchor protein 1	AKAP1
															microtubule associated serine/threonine kinase-like	MASTL
															ubiquitin specific peptidase 10	USP10
															BTB (POZ) domain containing 5	BTBD5
															Full length insert cDNA clone ZD88B10
															F-box protein 21	FBXO21
															likely ortholog of mouse schlafen 5	MGC19764
															WD repeat domain 74	WDR74
															serologically defined colon cancer antigen 3	SDCCAG3
															solute carrier family 1 (glutamate/neutral amino acid transporter), member 4	SLC1A4
															stromal antigen 2	STAG2
															dual specificity phosphatase 5	DUSP5
															nucleolar and coiled-body phosphoprotein 1	NOLC1
															similar to splicing factor, arginine/serine-rich 4	FLJ11021
															bin3, bicoid-interacting 3, homolog (Drosophila)	BCDIN3
															UBX domain containing 2	UBXD2
															tyrosyl-tRNA synthetase	YARS
															ubiquitin-like, containing PHD and RING finger domains, 2	UHRF2
															DnaJ (Hsp40) homolog, subfamily A, member 3	DNAJA3
															ubiquitin specific peptidase 10	USP10
															signal transducer and activator of transcription 1, 91kDa	STAT1
															mitochondrial tumor suppressor 1	MTUS1
															general transcription factor IIH, polypeptide 1, 62kDa	GTF2H1
															insulin receptor substrate 2	IRS2
															DnaJ (Hsp40) homolog, subfamily C, member 9	DNAJC9
															shugoshin-like 2 (S. pombe)	SGOL2
															zinc finger protein 3 (A8-51)	ZNF3
															PAP associated domain containing 1	PAPD1
															nuclear factor of kappa light polypeptide gene enhancer in B-cells 1 (p105)	NFKB1
															signal-induced proliferation-associated 1 like 2	SIPA1L2
															PDZ and LIM domain 4	PDLIM4
															KCCR13L	LOC221955
															chemokine (C-X-C motif) ligand 10	CXCL10
															RAB11 family interacting protein 2 (class I)	RAB11FIP2
															nucleoside phosphorylase	NP
															CASP8 and FADD-like apoptosis regulator	CFLAR
															farnesyltransferase, CAAX box, alpha /// farnesyltransferase, CAAX box, alpha	FNTA
															zinc finger protein 398	ZNF398
															ring finger protein 25	RNF25
															antigen identified by monoclonal antibody Ki-67	MKI67
															serine/arginine repetitive matrix 1	SRRM1
															pantothenate kinase 2 (Hallervorden-Spatz syndrome)	PANK2
															F-box protein 28	FBXO28
															chromosome 1 open reading frame 121	C1orf121
															casein kinase 2, alpha prime polypeptide	CSNK2A2
															PQ loop repeat containing 2	PQLC2
															caspase 8, apoptosis-related cysteine peptidase	CASP8
															chromosome 6 open reading frame 96	C6orf96
															E2F transcription factor 2	E2F2
															similar to envelope protein	LOC113386
															tripartite motif-containing 38	TRIM38
															chromosome 1 open reading frame 16	C1orf16
															tumor necrosis factor, alpha-induced protein 2	TNFAIP2
															mediator of RNA polymerase II transcription, subunit 19 homolog (yeast)	MED19
															histamine receptor H1	HRH1
															notchless homolog 1 (Drosophila)	NLE1
															hypothetical protein MGC13096 /// hypothetical protein MGC13096	MGC13096
															DnaJ (Hsp40) homolog, subfamily C, member 9	DNAJC9
															ATPase, H+ transporting, lysosomal 70kDa, V1 subunit A	ATP6V1A
															apoptosis-related protein PNAS-1	FLJ39616
															CGG triplet repeat binding protein 1	CGGBP1
															eukaryotic translation initiation factor 5	EIF5
															zinc finger protein 367	ZNF367
															SKB1 homolog (S. pombe)	SKB1
															hypothetical protein LOC148203	LOC148203
															LUC7-like (S. cerevisiae)	LUC7L
															mutY homolog (E. coli)	MUTYH
															MAD1 mitotic arrest deficient-like 1 (yeast)	MAD1L1
															GrpE-like 2, mitochondrial (E. coli)	GRPEL2
															nexilin (F actin binding protein)	NEXN
															zinc finger and BTB domain containing 38	ZBTB38
															general transcription factor IIH, polypeptide 1, 62kDa	GTF2H1
															cyclin-dependent kinase 6	CDK6
															stomatin (EPB72)-like 1	STOML1
															ATPase family, AAA domain containing 2	ATAD2
															pseudouridylate synthase 1	PUS1
															MYC associated factor X	MAX
															BCL6 co-repressor	BCOR
															membrane associated DNA binding protein	MNAB
															apolipoprotein L, 6	APOL6
															family with sequence similarity 76, member B	FAM76B
															retinoblastoma-associated factor 600	RBAF600
															hypothetical protein BC011981	LOC112869
															TBP-1 interacting protein	TBPIP
															Chromosome 20 open reading frame 118	C20orf118
															DEAD (Asp-Glu-Ala-Asp) box polypeptide 27	DDX27
															RIO kinase 1 (yeast) /// RIO kinase 1 (yeast)	RIOK1
															hypothetical protein FLJ31166	FLJ31166
															heat shock 70kDa protein 9B (mortalin-2)	HSPA9B
															REX4, RNA exonuclease 4 homolog (S. cerevisiae)	REXO4
															exosome component 4	EXOSC4
															zinc finger protein 313 /// zinc finger protein 313	ZNF313
															chromosome 13 open reading frame 23	C13orf23
															NOL1/NOP2/Sun domain family, member 4	NSUN4
															hypothetical protein BC004923	LOC85865
															hypothetical protein MGC5306	MGC5306
															mitochondrial ribosomal protein S30	MRPS30
															vacuolar protein sorting 37C (yeast)	VPS37C
															tumor necrosis factor receptor superfamily, member 10a	TNFRSF10A
															Zinc finger protein 297B	ZNF297B
															polymerase (RNA) I associated factor 1	PRAF1
															interferon, gamma-inducible protein 30	IFI30
															ATPase family, AAA domain containing 2	ATAD2
															tripartite motif-containing 22	TRIM22
															RAB23, member RAS oncogene family	RAB23
															RAD23 homolog A (S. cerevisiae)	RAD23A
															hypothetical protein MGC26885	MGC26885
															polyglutamine binding protein 1	PQBP1
															Treacher Collins-Franceschetti syndrome 1	TCOF1
															hairy and enhancer of split 1, (Drosophila)	HES1
															ankyrin repeat and IBR domain containing 1	ANKIB1
															signal transducer and activator of transcription 1, 91kDa	STAT1
															IQ motif containing B1	IQCB1
															G10 protein	G10
															immediate early response 5	IER5
															dihydrouridine synthase 4-like (S. cerevisiae)	DUS4L
															KIAA1627 protein	KIAA1627
															APEX nuclease (apurinic/apyrimidinic endonuclease) 2	APEX2
															UTP14, U3 small nucleolar ribonucleoprotein, homolog A (yeast)	UTP14A
															serine/arginine repetitive matrix 2	SRRM2
															forkhead box P1	FOXP1
															poly (ADP-ribose) polymerase family, member 9	PARP9
															KIAA0157	KIAA0157
															hypothetical protein DKFZp434N2030	DKFZp434N2030
															cancer susceptibility candidate 3	CASC3
															centrosomal protein 4	CEP4
															collagen, type IV, alpha 3 (Goodpasture antigen) binding protein	COL4A3BP
															chromosome 18 open reading frame 21	C18orf21
															ephrin-A1	EFNA1
															poly (ADP-ribose) polymerase family, member 14	PARP14
															PAP associated domain containing 1	PAPD1
															MID1 interacting protein 1 (gastrulation specific G12-like (zebrafish))	MID1IP1
															adenosine monophosphate deaminase (isoform E)	AMPD3
															Full length insert cDNA YH77E09
															intercellular adhesion molecule 1 (CD54), human rhinovirus receptor	ICAM1
															ubiquitin specific peptidase 47	USP47
															thyroid hormone receptor interactor 6	TRIP6
															tumor necrosis factor receptor superfamily, member 10b	TNFRSF10B
															Hypothetical protein LOC149478	LOC149478
															pleiomorphic adenoma gene-like 1	PLAGL1
															2'-5'-oligoadenylate synthetase 3, 100kDa	OAS3
															phosphoprotein enriched in astrocytes 15	PEA15
															hect domain and RLD 5	HERC5
															RAB23, member RAS oncogene family	RAB23
															hypothetical protein FLJ10006	FLJ10006
															pleckstrin homology domain containing, family M (with RUN domain) member 2	PLEKHM2
															Homo sapiens, clone IMAGE:3906992, mRNA
															cystathionine-beta-synthase	CBS
															similar to RIKEN cDNA 2510006C20 gene	LOC494143
															KIAA1458 protein	KIAA1458
															MCM2 minichromosome maintenance deficient 2, mitotin (S. cerevisiae)	MCM2
															KIAA0323	KIAA0323
															tribbles homolog 1 (Drosophila)	TRIB1
															hypothetical protein FLJ20211	FLJ20211
															zinc finger protein 689	ZNF689
															hypoxia-inducible protein 2	HIG2
															transmembrane protein 51	TMEM51
															HLA complex group 18	HCG18
															RUN and SH3 domain containing 1	RUSC1
															general transcription factor IIF, polypeptide 1, 74kDa	GTF2F1
															Similar to Formin binding protein 2 (srGAP2)
															ornithine decarboxylase 1	ODC1
															hypothetical protein FLJ20551	FLJ20551
															non-metastatic cells 6, protein expressed in (nucleoside-diphosphate kinase)	NME6
															RNA binding motif protein 17	RBM17
															msh homeo box homolog 1 (Drosophila)	MSX1
															Shwachman-Bodian-Diamond syndrome /// Shwachman-Bodian-Diamond syndrome pseudogene	SBDS /// SBDSP
															AD-003 protein	AD-003
															translocase of inner mitochondrial membrane 22 homolog (yeast)	TIMM22
															MHC class I polypeptide-related sequence B	MICB
															interferon-induced protein with tetratricopeptide repeats 2	IFIT2
															block of proliferation 1	BOP1
															zinc finger protein 184 (Kruppel-like)	ZNF184
															zinc finger and BTB domain containing 2	ZBTB2
															guanine nucleotide binding protein-like 3 (nucleolar)-like	GNL3L
															Ras-like without CAAX 1	RIT1
															ubiquitin specific peptidase 16	USP16
															butyrate-induced transcript 1	HSPC121
															KIAA0157	KIAA0157
															chromosome 10 open reading frame 18	C10orf18
															chromosome 20 open reading frame 72	C20orf72
															myoneurin	MYNN
															NCK interacting protein with SH3 domain	NCKIPSD
															FSH primary response (LRPR1 homolog, rat) 1	FSHPRH1
															cysteinyl-tRNA synthetase	CARS
