# Supplementary material for: Carboplatin-induced gene expression changes in vitro are prognostic of survival in epithelial ovarian cancer
Source: BMC Med Genomics. 2008 Nov 28;1:59. doi: 10.1186/1755-8794-1-59 (PMC2613398; doi:10.1186/1755-8794-1-59)
Supplement: Additional file 6 — Pathway Signature. The full list of the 270 genes comprising all 40 signaling pathways designated as pathway signature. [file 1755-8794-1-59-S6.xls]

## Sheet: Sheet1
	Probe set	Description	Gene symbol
1	200642_at	superoxide dismutase 1, soluble (amyotrophic lateral sclerosis 1 (adult))	SOD1
2	200650_s_at	lactate dehydrogenase A	LDHA
3	200736_s_at	glutathione peroxidase 1	GPX1
4	200779_at	activating transcription factor 4 (tax-responsive enhancer element B67)	ATF4
5	200887_s_at	signal transducer and activator of transcription 1, 91kDa	STAT1
6	200989_at	hypoxia-inducible factor 1, alpha subunit (basic helix-loop-helix transcription factor)	HIF1A
7	201136_at	proteolipid protein 2 (colonic epithelium-enriched)	PLP2
8	201142_at	eukaryotic translation initiation factor 2, subunit 1 alpha, 35kDa	EIF2S1
9	201144_s_at	eukaryotic translation initiation factor 2, subunit 1 alpha, 35kDa	EIF2S1
10	201244_s_at	v-raf-1 murine leukemia viral oncogene homolog 1	RAF1
11	201328_at	v-ets erythroblastosis virus E26 oncogene homolog 2 (avian)	ETS2
12	201329_s_at	v-ets erythroblastosis virus E26 oncogene homolog 2 (avian)	ETS2
13	201413_at	hydroxysteroid (17-beta) dehydrogenase 4	HSD17B4
14	201415_at	glutathione synthetase	GSS
15	201466_s_at	v-jun sarcoma virus 17 oncogene homolog (avian)	JUN
16	201502_s_at	nuclear factor of kappa light polypeptide gene enhancer in B-cells inhibitor, alpha	NFKBIA
17	201587_s_at	interleukin-1 receptor-associated kinase 1	IRAK1
18	201620_at	membrane-bound transcription factor peptidase, site 1	MBTPS1
19	201648_at	Janus kinase 1 (a protein tyrosine kinase)	JAK1
20	201652_at	COP9 constitutive photomorphogenic homolog subunit 5 (Arabidopsis)	COPS5
21	201746_at	tumor protein p53 (Li-Fraumeni syndrome)	TP53
22	201783_s_at	v-rel reticuloendotheliosis viral oncogene homolog A, nuclear factor of kappa light polypeptide gene enhancer in B-cells 3, p65 (avian)	RELA
23	201833_at	histone deacetylase 2	HDAC2
24	201866_s_at	nuclear receptor subfamily 3, group C, member 1 (glucocorticoid receptor)	NR3C1
25	201983_s_at	epidermal growth factor receptor (erythroblastic leukemia viral (v-erb-b) oncogene homolog, avian)	EGFR
26	201984_s_at	epidermal growth factor receptor (erythroblastic leukemia viral (v-erb-b) oncogene homolog, avian)	EGFR
27	202068_s_at	low density lipoprotein receptor (familial hypercholesterolemia)	LDLR
28	202221_s_at	E1A binding protein p300	EP300
29	202248_at	E2F transcription factor 4, p107/p130-binding	E2F4
30	202308_at	sterol regulatory element binding transcription factor 1	SREBF1
31	202315_s_at	breakpoint cluster region	BCR
32	202417_at	kelch-like ECH-associated protein 1	KEAP1
33	202426_s_at	retinoid X receptor, alpha	RXRA
34	202431_s_at	v-myc myelocytomatosis viral oncogene homolog (avian)	MYC
35	202447_at	2,4-dienoyl CoA reductase 1, mitochondrial	DECR1
36	202449_s_at	retinoid X receptor, alpha	RXRA
37	202491_s_at	inhibitor of kappa light polypeptide gene enhancer in B-cells, kinase complex-associated protein	IKBKAP
38	202530_at	mitogen-activated protein kinase 14	MAPK14
39	202535_at	Fas (TNFRSF6)-associated via death domain	FADD
40	202599_s_at	nuclear receptor interacting protein 1	NRIP1
41	202621_at	interferon regulatory factor 3	IRF3
42	202638_s_at	intercellular adhesion molecule 1 (CD54), human rhinovirus receptor	ICAM1
43	202670_at	mitogen-activated protein kinase kinase 1	MAP2K1
44	202677_at	RAS p21 protein activator (GTPase activating protein) 1	RASA1
45	202688_at	tumor necrosis factor (ligand) superfamily, member 10 /// tumor necrosis factor (ligand) superfamily, member 10	TNFSF10
46	202725_at	polymerase (RNA) II (DNA directed) polypeptide A, 220kDa	POLR2A
47	202763_at	caspase 3, apoptosis-related cysteine peptidase	CASP3
48	202803_s_at	integrin, beta 2 (antigen CD18 (p95), lymphocyte function-associated antigen 1; macrophage antigen 1 (mac-1) beta subunit)	ITGB2
49	202859_x_at	interleukin 8	IL8
50	202907_s_at	nibrin	NBN
51	202948_at	interleukin 1 receptor, type I	IL1R1
52	202950_at	crystallin, zeta (quinone reductase)	CRYZ
53	202992_at	complement component 7	C7
54	203010_at	signal transducer and activator of transcription 5A	STAT5A
55	203084_at	transforming growth factor, beta 1 (Camurati-Engelmann disease)	TGFB1
56	203104_at	colony stimulating factor 1 receptor, formerly McDonough feline sarcoma viral (v-fms) oncogene homolog /// colony stimulating factor 1 receptor, formerly McDonough feline sarcoma viral (v-fms) oncogene homolog	CSF1R
57	203110_at	PTK2B protein tyrosine kinase 2 beta	PTK2B
58	203111_s_at	PTK2B protein tyrosine kinase 2 beta	PTK2B
59	203266_s_at	mitogen-activated protein kinase kinase 4	MAP2K4
60	203276_at	lamin B1	LMNB1
61	203277_at	DNA fragmentation factor, 45kDa, alpha polypeptide	DFFA
62	203344_s_at	retinoblastoma binding protein 8	RBBP8
63	203349_s_at	ets variant gene 5 (ets-related molecule)	ETV5
64	203497_at	PPAR binding protein	PPARBP
65	203508_at	tumor necrosis factor receptor superfamily, member 1B	TNFRSF1B
66	203549_s_at	lipoprotein lipase	LPL
67	203553_s_at	mitogen-activated protein kinase kinase kinase kinase 5	MAP4K5
68	203665_at	heme oxygenase (decycling) 1	HMOX1
69	203666_at	chemokine (C-X-C motif) ligand 12 (stromal cell-derived factor 1)	CXCL12
70	203684_s_at	B-cell CLL/lymphoma 2	BCL2
71	203685_at	B-cell CLL/lymphoma 2	BCL2
72	203725_at	growth arrest and DNA-damage-inducible, alpha	GADD45A
73	203837_at	mitogen-activated protein kinase kinase kinase 5	MAP3K5
74	203844_at	von Hippel-Lindau tumor suppressor	VHL
75	203868_s_at	vascular cell adhesion molecule 1	VCAM1
76	203882_at	interferon-stimulated transcription factor 3, gamma 48kDa	ISGF3G
77	203901_at	mitogen-activated protein kinase kinase kinase 7 interacting protein 1	MAP3K7IP1
78	203920_at	nuclear receptor subfamily 1, group H, member 3	NR1H3
79	204039_at	CCAAT/enhancer binding protein (C/EBP), alpha	CEBPA
80	204058_at	Malic enzyme 1, NADP(+)-dependent, cytosolic	ME1
81	204103_at	chemokine (C-C motif) ligand 4	CCL4
82	204191_at	interferon (alpha, beta and omega) receptor 1	IFNAR1
83	204211_x_at	eukaryotic translation initiation factor 2-alpha kinase 2	EIF2AK2
84	204314_s_at	cAMP responsive element binding protein 1	CREB1
85	204413_at	TNF receptor-associated factor 2	TRAF2
86	204464_s_at	endothelin receptor type A	EDNRA
87	204493_at	BH3 interacting domain death agonist	BID
88	204592_at	discs, large homolog 4 (Drosophila)	DLG4
89	204683_at	intercellular adhesion molecule 2	ICAM2
90	204781_s_at	Fas (TNF receptor superfamily, member 6)	FAS
91	204785_x_at	interferon (alpha, beta and omega) receptor 2	IFNAR2
92	204924_at	toll-like receptor 2	TLR2
93	204943_at	ADAM metallopeptidase domain 12 (meltrin alpha)	ADAM12
94	205023_at	RAD51 homolog (RecA homolog, E. coli) (S. cerevisiae)	RAD51
95	205067_at	interleukin 1, beta	IL1B
96	205153_s_at	CD40 antigen (TNF receptor superfamily member 5)	CD40
97	205170_at	signal transducer and activator of transcription 2, 113kDa	STAT2
98	205193_at	v-maf musculoaponeurotic fibrosarcoma oncogene homolog F (avian)	MAFF
99	205207_at	interleukin 6 (interferon, beta 2)	IL6
100	205222_at	enoyl-Coenzyme A, hydratase/3-hydroxyacyl Coenzyme A dehydrogenase	EHHADH
101	205227_at	interleukin 1 receptor accessory protein	IL1RAP
102	205249_at	early growth response 2 (Krox-20 homolog, Drosophila)	EGR2
103	205386_s_at	Mdm2, transformed 3T3 cell double minute 2, p53 binding protein (mouse)	MDM2
104	205395_s_at	MRE11 meiotic recombination 11 homolog A (S. cerevisiae)	MRE11A
105	205397_x_at	SMAD, mothers against DPP homolog 3 (Drosophila)	SMAD3
106	205398_s_at	SMAD, mothers against DPP homolog 3 (Drosophila)	SMAD3
107	205456_at	CD3E antigen, epsilon polypeptide (TiT3 complex)	CD3E
108	205463_s_at	platelet-derived growth factor alpha polypeptide	PDGFA
109	205467_at	caspase 10, apoptosis-related cysteine peptidase	CASP10
110	205500_at	complement component 5	C5
111	205558_at	TNF receptor-associated factor 6	TRAF6
112	205592_at	Solute carrier family 4, anion exchanger, member 1 (erythrocyte membrane protein band 3, Diego blood group)	SLC4A1
113	205675_at	microsomal triglyceride transfer protein (large polypeptide, 88kDa)	MTP
114	205758_at	CD8 antigen, alpha polypeptide (p32) /// CD8 antigen, alpha polypeptide (p32)	CD8A
115	205770_at	glutathione reductase	GSR
116	205786_s_at	integrin, alpha M (complement component receptor 3, alpha; also known as CD11b (p170), macrophage antigen alpha polypeptide) /// integrin, alpha M (complement component receptor 3, alpha; also known as CD11b (p170), macrophage antigen alpha polypeptide)	ITGAM
117	205808_at	aspartate beta-hydroxylase	ASPH
118	205822_s_at	3-hydroxy-3-methylglutaryl-Coenzyme A synthase 1 (soluble)	HMGCS1
119	205831_at	CD2 antigen (p50), sheep red blood cell receptor /// CD2 antigen (p50), sheep red blood cell receptor	CD2
120	205841_at	Janus kinase 2 (a protein tyrosine kinase)	JAK2
121	205892_s_at	fatty acid binding protein 1, liver	FABP1
122	205946_at	vasoactive intestinal peptide receptor 2	VIPR2
123	205962_at	p21 (CDKN1A)-activated kinase 2	PAK2
124	205992_s_at	interleukin 15	IL15
125	206049_at	selectin P (granule membrane protein 140kDa, antigen CD62)	SELP
126	206115_at	early growth response 3	EGR3
127	206184_at	v-crk sarcoma virus CT10 oncogene homolog (avian)-like	CRKL
128	206295_at	interleukin 18 (interferon-gamma-inducing factor)	IL18
129	206410_at	nuclear receptor subfamily 0, group B, member 2	NR0B2
130	206577_at	vasoactive intestinal peptide	VIP
131	206618_at	interleukin 18 receptor 1	IL18R1
132	206693_at	interleukin 7	IL7
133	206750_at	v-maf musculoaponeurotic fibrosarcoma oncogene homolog K (avian)	MAFK
134	206804_at	CD3G antigen, gamma polypeptide (TiT3 complex)	CD3G
135	206854_s_at	mitogen-activated protein kinase kinase kinase 7	MAP3K7
136	206890_at	interleukin 12 receptor, beta 1	IL12RB1
137	206907_at	tumor necrosis factor (ligand) superfamily, member 9	TNFSF9
138	206923_at	protein kinase C, alpha	PRKCA
139	206924_at	interleukin 11	IL11
140	206943_at	transforming growth factor, beta receptor I (activin A receptor type II-like kinase, 53kDa)	TGFBR1
141	206975_at	lymphotoxin alpha (TNF superfamily, member 1)	LTA
142	206999_at	interleukin 12 receptor, beta 2	IL12RB2
143	207036_x_at	glutamate receptor, ionotropic, N-methyl D-aspartate 2D	GRIN2D
144	207037_at	tumor necrosis factor receptor superfamily, member 11a, NFKB activator	TNFRSF11A
145	207082_at	colony stimulating factor 1 (macrophage)	CSF1
146	207113_s_at	tumor necrosis factor (TNF superfamily, member 2)	TNF
147	207140_at	alkaline phosphatase, intestinal	ALPI
148	207160_at	interleukin 12A (natural killer cell stimulatory factor 1, cytotoxic lymphocyte maturation factor 1, p35)	IL12A
149	207163_s_at	v-akt murine thymoma viral oncogene homolog 1	AKT1
150	207181_s_at	caspase 7, apoptosis-related cysteine peptidase	CASP7
151	207257_at	erythropoietin	EPO
152	207294_at	angiotensin II receptor, type 2	AGTR2
153	207309_at	nitric oxide synthase 1 (neuronal)	NOS1
154	207433_at	interleukin 10	IL10
155	207442_at	colony stimulating factor 3 (granulocyte)	CSF3
156	207536_s_at	tumor necrosis factor receptor superfamily, member 9	TNFRSF9
157	207539_s_at	interleukin 4	IL4
158	207550_at	myeloproliferative leukemia virus oncogene	MPL
159	207553_at	opioid receptor, kappa 1	OPRK1
160	207643_s_at	tumor necrosis factor receptor superfamily, member 1A	TNFRSF1A
161	207679_at	paired box gene 3 (Waardenburg syndrome 1)	PAX3
162	207680_x_at	paired box gene 3 (Waardenburg syndrome 1)	PAX3
163	207681_at	chemokine (C-X-C motif) receptor 3	CXCR3
164	207760_s_at	nuclear receptor co-repressor 2	NCOR2
165	207849_at	interleukin 2	IL2
166	207892_at	CD40 ligand (TNF superfamily, member 5, hyper-IgM syndrome)	CD40LG
167	207906_at	interleukin 3 (colony-stimulating factor, multiple)	IL3
168	208037_s_at	mucosal vascular addressin cell adhesion molecule 1	MADCAM1
169	208173_at	interferon, beta 1, fibroblast	IFNB1
170	208193_at	interleukin 9	IL9
171	208196_x_at	nuclear factor of activated T-cells, cytoplasmic, calcineurin-dependent 1	NFATC1
172	208200_at	interleukin 1, alpha	IL1A
173	208306_x_at	Major histocompatibility complex, class II, DR beta 3	HLA-DRB5
174	208315_x_at	TNF receptor-associated factor 3	TRAF3
175	208393_s_at	RAD50 homolog (S. cerevisiae)	RAD50
176	208402_at	interleukin 17 (cytotoxic T-lymphocyte-associated serine esterase 8)	IL17
177	208499_s_at	DnaJ (Hsp40) homolog, subfamily C, member 3	DNAJC3
178	208644_at	poly (ADP-ribose) polymerase family, member 1	PARP1
179	208694_at	protein kinase, DNA-activated, catalytic polypeptide	PRKDC
180	208706_s_at	eukaryotic translation initiation factor 5	EIF5
181	208814_at	Heat shock 70kDa protein 4	HSPA4
182	208878_s_at	p21 (CDKN1A)-activated kinase 2	PAK2
183	208905_at	cytochrome c, somatic	CYCS
184	208944_at	transforming growth factor, beta receptor II (70/80kDa)	TGFBR2
185	208982_at	Platelet/endothelial cell adhesion molecule (CD31 antigen)	PECAM1
186	208991_at	signal transducer and activator of transcription 3 (acute-phase response factor)	STAT3
187	209124_at	myeloid differentiation primary response gene (88)	MYD88
188	209189_at	v-fos FBJ murine osteosarcoma viral oncogene homolog	FOS
189	209239_at	nuclear factor of kappa light polypeptide gene enhancer in B-cells 1 (p105)	NFKB1
190	209349_at	RAD50 homolog (S. cerevisiae)	RAD50
191	209357_at	Cbp/p300-interacting transactivator, with Glu/Asp-rich carboxy-terminal domain, 2	CITED2
192	209364_at	BCL2-antagonist of cell death	BAD
193	209451_at	TRAF family member-associated NFKB activator	TANK
194	209506_s_at	nuclear receptor subfamily 2, group F, member 1	NR2F1
195	209543_s_at	CD34 antigen	CD34
196	209544_at	receptor-interacting serine-threonine kinase 2	RIPK2
197	209600_s_at	acyl-Coenzyme A oxidase 1, palmitoyl	ACOX1
198	209615_s_at	p21/Cdc42/Rac1-activated kinase 1 (STE20 homolog, yeast)	PAK1
199	209666_s_at	conserved helix-loop-helix ubiquitous kinase	CHUK
200	209687_at	chemokine (C-X-C motif) ligand 12 (stromal cell-derived factor 1)	CXCL12
201	209828_s_at	interleukin 16 (lymphocyte chemoattractant factor)	IL16
202	209879_at	selectin P ligand	SELPLG
203	209929_s_at	inhibitor of kappa light polypeptide gene enhancer in B-cells, kinase gamma	IKBKG
204	209952_s_at	mitogen-activated protein kinase kinase 7	MAP2K7
205	209967_s_at	cAMP responsive element modulator	CREM
206	209969_s_at	signal transducer and activator of transcription 1, 91kDa	STAT1
207	210031_at	CD3Z antigen, zeta polypeptide (TiT3 complex)	CD3Z
208	210037_s_at	nitric oxide synthase 2A (inducible, hepatocytes)	NOS2A
209	210038_at	protein kinase C, theta	PRKCQ
210	210058_at	mitogen-activated protein kinase 13	MAPK13
211	210162_s_at	nuclear factor of activated T-cells, cytoplasmic, calcineurin-dependent 1	NFATC1
212	210168_at	complement component 6	C6
213	210218_s_at	nuclear antigen Sp100	SP100
214	210229_s_at	colony stimulating factor 2 (granulocyte-macrophage)	CSF2
215	210354_at	interferon, gamma	IFNG
216	210416_s_at	CHK2 checkpoint homolog (S. pombe)	CHEK2
217	210543_s_at	protein kinase, DNA-activated, catalytic polypeptide	PRKDC
218	210643_at	tumor necrosis factor (ligand) superfamily, member 11	TNFSF11
219	210782_x_at	glutamate receptor, ionotropic, N-methyl D-aspartate 1	GRIN1
220	210865_at	Fas ligand (TNF superfamily, member 6)	FASLG
221	210955_at	caspase 10, apoptosis-related cysteine peptidase	CASP10
222	211069_s_at	SMT3 suppressor of mif two 3 homolog 1 (yeast) /// SMT3 suppressor of mif two 3 homolog 1 (yeast)	SUMO1
223	211204_at	malic enzyme 1, NADP(+)-dependent, cytosolic	ME1
224	211300_s_at	tumor protein p53 (Li-Fraumeni syndrome)	TP53
225	211333_s_at	Fas ligand (TNF superfamily, member 6)	FASLG
226	211338_at	interferon, alpha 2	IFNA2
227	211500_at	mitogen-activated protein kinase 11	MAPK11
228	211540_s_at	retinoblastoma 1 (including osteosarcoma)	RB1
229	211561_x_at	mitogen-activated protein kinase 14	MAPK14
230	211605_s_at	retinoic acid receptor, alpha /// retinoic acid receptor, alpha	RARA
231	211832_s_at	Mdm2, transformed 3T3 cell double minute 2, p53 binding protein (mouse)	MDM2
232	211851_x_at	breast cancer 1, early onset	BRCA1
233	211945_s_at	integrin, beta 1 (fibronectin receptor, beta polypeptide, antigen CD29 includes MDF2, MSK12)	ITGB1
234	212046_x_at	mitogen-activated protein kinase 3	MAPK3
235	212089_at	lamin A/C	LMNA
236	212180_at	v-crk sarcoma virus CT10 oncogene homolog (avian)-like	CRKL
237	212329_at	SREBP cleavage-activating protein	SCAP
238	212331_at	retinoblastoma-like 2 (p130)	RBL2
239	212780_at	son of sevenless homolog 1 (Drosophila)	SOS1
240	212983_at	v-Ha-ras Harvey rat sarcoma viral oncogene homolog	HRAS
241	212984_at	activating transcription factor 2	ATF2
242	213093_at	protein kinase C, alpha	PRKCA
243	213222_at	phospholipase C, beta 1 (phosphoinositide-specific)	PLCB1
244	213373_s_at	caspase 8, apoptosis-related cysteine peptidase	CASP8
245	213443_at	TNFRSF1A-associated via death domain	TRADD
246	213475_s_at	integrin, alpha L (antigen CD11A (p180), lymphocyte function-associated antigen 1; alpha polypeptide)	ITGAL
247	213539_at	CD3D antigen, delta polypeptide (TiT3 complex)	CD3D
248	213830_at	T cell receptor delta locus	TRD@
249	214447_at	v-ets erythroblastosis virus E26 oncogene homolog 1 (avian)	ETS1
250	214480_at	ets variant gene 3	ETV3
251	214853_s_at	SHC (Src homology 2 domain containing) transforming protein 1	SHC1
252	215054_at	erythropoietin receptor	EPOR
253	215075_s_at	growth factor receptor-bound protein 2	GRB2
254	215195_at	protein kinase C, alpha	PRKCA
255	215205_x_at	nuclear receptor co-repressor 2	NCOR2
256	215235_at	Spectrin, alpha, non-erythrocytic 1 (alpha-fodrin)	SPTAN1
257	215719_x_at	Fas (TNF receptor superfamily, member 6)	FAS
258	216042_at	tumor necrosis factor receptor superfamily, member 25	TNFRSF25
259	216059_at	paired box gene 3 (Waardenburg syndrome 1)	PAX3
260	216321_s_at	nuclear receptor subfamily 3, group C, member 1 (glucocorticoid receptor)	NR3C1
261	216598_s_at	chemokine (C-C motif) ligand 2	CCL2
262	216841_s_at	superoxide dismutase 2, mitochondrial	SOD2
263	216867_s_at	platelet-derived growth factor alpha polypeptide	PDGFA
264	216952_s_at	lamin B2	LMNB2
265	217103_at	Low density lipoprotein receptor (familial hypercholesterolemia)	LDLR
266	217223_s_at	breakpoint cluster region	BCR
267	218222_x_at	aryl hydrocarbon receptor nuclear translocator	ARNT
268	218880_at	FOS-like antigen 2	FOSL2
269	221284_s_at	v-src sarcoma (Schmidt-Ruppin A-2) viral oncogene homolog (avian)	SRC
270	233351_at	Hypothetical protein LOC144871	DNAJC3
